# Supplementary material for: Solid pseudopapillary neoplasms of the pancreas are dependent on the Wnt pathway
Source: Mol Oncol. 2019 Jul 3;13(8):1684–92. doi: 10.1002/1878-0261.12490 (PMC6670010; doi:10.1002/1878-0261.12490)
Supplement: Supplementary file 3 — Table S3. Genes in the Wnt pathway assessed by Nanostring nCounter. [file MOL2-13-1684-s003.xls]

## Sheet: Supplementary Table 3
Supplementary Table 3. Genes in the Wnt pathway assed by Nanostring nCounter.
Gene Name	WNT Pathway	WNT Target	Gene Symbol	Gene Name	Species	Chromosome	Cytoband	Gene Summary
ABL2	0	1	ABL2	ABL proto-oncogene 2, non-receptor tyrosine kinase(ABL2)	Homo sapiens	1	1q24-q25	This gene encodes a member of the Abelson family of nonreceptor tyrosine protein kinases. The protein is highly similar to the c-abl oncogene 1 protein, including the tyrosine kinase, SH2 and SH3 domains, and it plays a role in cytoskeletal rearrangements through its C-terminal F-actin- and microtubule-binding sequences. This gene is expressed in both normal and tumor cells, and is involved in tr…
ACR	0	0	ACR	acrosin(ACR)	Homo sapiens	22	22q13-qter
ACRBP	0	0	ACRBP	acrosin binding protein(ACRBP)	Homo sapiens	12	12p13.31	The protein encoded by this gene is similar to proacrosin binding protein sp32 precursor found in mouse, guinea pig, and pig. This protein is located in the sperm acrosome and is thought to function as a binding protein to proacrosin for packaging and condensation of the acrosin zymogen in the acrosomal matrix. This protein is a member of the cancer/testis family of antigens and it is found to be…
AES	0	0	AES	amino-terminal enhancer of split(AES)	Homo sapiens	19	19p13.3	The protein encoded by this gene is similar in sequence to the amino terminus of Drosophila enhancer of split groucho, a protein involved in neurogenesis during embryonic development. The encoded protein, which belongs to the groucho/TLE family of proteins, can function as a homooligomer or as a heteroologimer with other family members to dominantly repress the expression of other family member g…
AICDA	0	0	AICDA	activation induced cytidine deaminase(AICDA)	Homo sapiens	12	12p13	This gene encodes a RNA-editing deaminase that is a member of the cytidine deaminase family. The protein is involved in somatic hypermutation, gene conversion, and class-switch recombination of immunoglobulin genes. Defects in this gene are the cause of autosomal recessive hyper-IgM immunodeficiency syndrome type 2 (HIGM2). [provided by RefSeq, Feb 2009],
ALPL	0	0	ALPL	alkaline phosphatase, liver/bone/kidney(ALPL)	Homo sapiens	1	1p36.12	This gene encodes a member of the alkaline phosphatase family of proteins. There are at least four distinct but related alkaline phosphatases: intestinal, placental, placental-like, and liver/bone/kidney (tissue non-specific). The first three are located together on chromosome 2, while the tissue non-specific form is located on chromosome 1. The product of this gene is a membrane bound glycosylat…
ANKRD1	0	1	ANKRD1	ankyrin repeat domain 1(ANKRD1)	Homo sapiens	10	10q23.31	The protein encoded by this gene is localized to the nucleus of endothelial cells and is induced by IL-1 and TNF-alpha stimulation. Studies in rat cardiomyocytes suggest that this gene functions as a transcription factor. Interactions between this protein and the sarcomeric proteins myopalladin and titin suggest that it may also be involved in the myofibrillar stretch-sensor system. [provided by …
ANLN	0	0	ANLN	anillin actin binding protein(ANLN)	Homo sapiens	7	7p15-p14	This gene encodes an actin-binding protein that plays a role in cell growth and migration, and in cytokinesis. The encoded protein is thought to regulate actin cytoskeletal dynamics in podocytes, components of the glomerulus. Mutations in this gene are associated with focal segmental glomerulosclerosis 8. Alternative splicing results in multiple transcript variants encoding different isoforms. [p…
APC	1	0	APC	APC, WNT signaling pathway regulator(APC)	Homo sapiens	5	5q21-q22	This gene encodes a tumor suppressor protein that acts as an antagonist of the Wnt signaling pathway. It is also involved in other processes including cell migration and adhesion, transcriptional activation, and apoptosis. Defects in this gene cause familial adenomatous polyposis (FAP), an autosomal dominant pre-malignant disease that usually progresses to malignancy. Disease-associated mutations…
APC2	0	0	APC2	APC2, WNT signaling pathway regulator(APC2)	Homo sapiens	19	19p13.3
APEX1	0	1	APEX1	apurinic/apyrimidinic endodeoxyribonuclease 1(APEX1)	Homo sapiens	14	14q11.2-q12	Apurinic/apyrimidinic (AP) sites occur frequently in DNA molecules by spontaneous hydrolysis, by DNA damaging agents or by DNA glycosylases that remove specific abnormal bases. AP sites are pre-mutagenic lesions that can prevent normal DNA replication so the cell contains systems to identify and repair such sites. Class II AP endonucleases cleave the phosphodiester backbone 5&apos; to the AP site…
APOBEC1	0	0	APOBEC1	apolipoprotein B mRNA editing enzyme catalytic subunit 1(APOBEC1)	Homo sapiens	12	12p13.1	This gene encodes a member of the cytidine deaminase enzyme family. The encoded protein forms a multiple-protein editing holoenzyme with APOBEC1 complementation factor (ACF) and APOBEC1 stimulating protein (ASP). This holoenzyme is involved in the editing of C-to-U nucleotide bases in apolipoprotein B and neurofibromatosis-1 mRNAs. Multiple transcript variants encoding different isoforms have bee…
AREG	0	0	AREG	amphiregulin(AREG)	Homo sapiens	4	4q13-q214q13.3	The protein encoded by this gene is a member of the epidermal growth factor family. It is an autocrine growth factor as well as a mitogen for astrocytes, Schwann cells and fibroblasts. It is related to epidermal growth factor (EGF) and transforming growth factor alpha (TGF-alpha). The protein interacts with the EGF/TGF-alpha receptor to promote the growth of normal epithelial cells, and it inhibi…
ARID3B	0	0	ARID3B	AT-rich interaction domain 3B(ARID3B)	Homo sapiens	15	15q24	This gene encodes a member of the ARID (AT-rich interaction domain) family of DNA-binding proteins. The encoded protein is homologous with two proteins that bind to the retinoblastoma gene product, and also with the mouse Bright and Drosophila dead ringer proteins. A pseudogene on chromosome 1p31 exists for this gene. Members of the ARID family have roles in embryonic patterning, cell lineage gen…
ASCL2	0	1	ASCL2	achaete-scute family bHLH transcription factor 2(ASCL2)	Homo sapiens	11	11p15.5	This gene is a member of the basic helix-loop-helix (BHLH) family of transcription factors. It activates transcription by binding to the E box (5&apos;-CANNTG-3&apos;). Dimerization with other BHLH proteins is required for efficient DNA binding. Involved in the determination of the neuronal precursors in the peripheral nervous system and the central nervous system. [provided by RefSeq, Jul 2008],
ATXN1	0	0	ATXN1	ataxin 1(ATXN1)	Homo sapiens	6	6p23	The autosomal dominant cerebellar ataxias (ADCA) are a heterogeneous group of neurodegenerative disorders characterized by progressive degeneration of the cerebellum, brain stem and spinal cord. Clinically, ADCA has been divided into three groups: ADCA types I-III. ADCAI is genetically heterogeneous, with five genetic loci, designated spinocerebellar ataxia (SCA) 1, 2, 3, 4 and 6, being assigned …
AURKA	0	0	AURKA	aurora kinase A(AURKA)	Homo sapiens	120	1q4120q13.2-q13.3	The protein encoded by this gene is a cell cycle-regulated kinase that appears to be involved in microtubule formation and/or stabilization at the spindle pole during chromosome segregation. The encoded protein is found at the centrosome in interphase cells and at the spindle poles in mitosis. This gene may play a role in tumor development and progression. A processed pseudogene of this gene has …
AXIN1	1	0	AXIN1	axin 1(AXIN1)	Homo sapiens	16	16p13.3	This gene encodes a cytoplasmic protein which contains a regulation of G-protein signaling (RGS) domain and a dishevelled and axin (DIX) domain. The encoded protein interacts with adenomatosis polyposis coli, catenin beta-1, glycogen synthase kinase 3 beta, protein phosphate 2, and itself. This protein functions as a negative regulator of the wingless-type MMTV integration site family, member 1 (…
AXIN2	1	1	AXIN2	axin 2(AXIN2)	Homo sapiens	17	17q23-q24	The Axin-related protein, Axin2, presumably plays an important role in the regulation of the stability of beta-catenin in the Wnt signaling pathway, like its rodent homologs, mouse conductin/rat axil. In mouse, conductin organizes a multiprotein complex of APC (adenomatous polyposis of the colon), beta-catenin, glycogen synthase kinase 3-beta, and conductin, which leads to the degradation of beta…
BAG2	0	1	BAG2	BCL2 associated athanogene 2(BAG2)	Homo sapiens	6	6p12.1-p11.2	BAG proteins compete with Hip for binding to the Hsc70/Hsp70 ATPase domain and promote substrate release. All the BAG proteins have an approximately 45-amino acid BAG domain near the C terminus but differ markedly in their N-terminal regions. The predicted BAG2 protein contains 211 amino acids. The BAG domains of BAG1, BAG2, and BAG3 interact specifically with the Hsc70 ATPase domain in vitro and…
BCL2L1	0	0	BCL2L1	BCL2 like 1(BCL2L1)	Homo sapiens	20	20q11.21	The protein encoded by this gene belongs to the BCL-2 protein family. BCL-2 family members form hetero- or homodimers and act as anti- or pro-apoptotic regulators that are involved in a wide variety of cellular activities. The proteins encoded by this gene are located at the outer mitochondrial membrane, and have been shown to regulate outer mitochondrial membrane channel (VDAC) opening. VDAC reg…
BCL9	0	0	BCL9	B-cell CLL/lymphoma 9(BCL9)	Homo sapiens	1	1q21	BCL9 is associated with B-cell acute lymphoblastic leukemia. It may be a target of translocation in B-cell malignancies with abnormalities of 1q21. Its function is unknown. The overexpression of BCL9 may be of pathogenic significance in B-cell malignancies. [provided by RefSeq, Jul 2008],
BICC1	0	0	BICC1	BicC family RNA binding protein 1(BICC1)	Homo sapiens	10	10q21.1	This gene encodes an RNA-binding protein that is active in regulating gene expression by modulating protein translation during embryonic development. Mouse studies identified the corresponding protein to be under strict control during cell differentiation and to be a maternally provided gene product. [provided by RefSeq, Apr 2009],
BIRC5	0	0	BIRC5	baculoviral IAP repeat containing 5(BIRC5)	Homo sapiens	17	17q25	This gene is a member of the inhibitor of apoptosis (IAP) gene family, which encode negative regulatory proteins that prevent apoptotic cell death. IAP family members usually contain multiple baculovirus IAP repeat (BIR) domains, but this gene encodes proteins with only a single BIR domain. The encoded proteins also lack a C-terminus RING finger domain. Gene expression is high during fetal develo…
BMP1	0	0	BMP1	bone morphogenetic protein 1(BMP1)	Homo sapiens	8	8p21.3	This gene encodes a protein that is capable of inducing formation of cartilage in vivo. Although other bone morphogenetic proteins are members of the TGF-beta superfamily, this gene encodes a protein that is not closely related to other known growth factors. This gene is expressed as alternatively spliced variants that share an N-terminal protease domain but differ in their C-terminal region. [pr…
BMP2	0	0	BMP2	bone morphogenetic protein 2(BMP2)	Homo sapiens	20	20p12	This gene encodes a secreted ligand of the TGF-beta (transforming growth factor-beta) superfamily of proteins. Ligands of this family bind various TGF-beta receptors leading to recruitment and activation of SMAD family transcription factors that regulate gene expression. The encoded preproprotein is proteolytically processed to generate each subunit of the disulfide-linked homodimer, which plays …
BMP4	0	1	BMP4	bone morphogenetic protein 4(BMP4)	Homo sapiens	14	14q22-q23	This gene encodes a secreted ligand of the TGF-beta (transforming growth factor-beta) superfamily of proteins. Ligands of this family bind various TGF-beta receptors leading to recruitment and activation of SMAD family transcription factors that regulate gene expression. The encoded preproprotein is proteolytically processed to generate each subunit of the disulfide-linked homodimer. This protein…
BMPR1B	0	1	BMPR1B	bone morphogenetic protein receptor type 1B(BMPR1B)	Homo sapiens	4	4q22-q24	This gene encodes a member of the bone morphogenetic protein (BMP) receptor family of transmembrane serine/threonine kinases. The ligands of this receptor are BMPs, which are members of the TGF-beta superfamily. BMPs are involved in endochondral bone formation and embryogenesis. These proteins transduce their signals through the formation of heteromeric complexes of 2 different types of serine (t…
BMPR2	0	0	BMPR2	bone morphogenetic protein receptor type 2(BMPR2)	Homo sapiens	2	2q33-q34	This gene encodes a member of the bone morphogenetic protein (BMP) receptor family of transmembrane serine/threonine kinases. The ligands of this receptor are BMPs, which are members of the TGF-beta superfamily. BMPs are involved in endochondral bone formation and embryogenesis. These proteins transduce their signals through the formation of heteromeric complexes of two different types of serine …
CAV1	0	1	CAV1	caveolin 1(CAV1)	Homo sapiens	7	7q31.1	The scaffolding protein encoded by this gene is the main component of the caveolae plasma membranes found in most cell types. The protein links integrin subunits to the tyrosine kinase FYN, an initiating step in coupling integrins to the Ras-ERK pathway and promoting cell cycle progression. The gene is a tumor suppressor gene candidate and a negative regulator of the Ras-p42/44 mitogen-activated …
CAV2	0	1	CAV2	caveolin 2(CAV2)	Homo sapiens	7	7q31.1	The protein encoded by this gene is a major component of the inner surface of caveolae, small invaginations of the plasma membrane, and is involved in essential cellular functions, including signal transduction, lipid metabolism, cellular growth control and apoptosis. This protein may function as a tumor suppressor. This gene and related family member (CAV1) are located next to each other on chro…
CCNA1	0	0	CCNA1	cyclin A1(CCNA1)	Homo sapiens	13	13q12.3-q13	The protein encoded by this gene belongs to the highly conserved cyclin family, whose members are characterized by a dramatic periodicity in protein abundance through the cell cycle. Cyclins function as regulators of CDK kinases. Different cyclins exhibit distinct expression and degradation patterns which contribute to the temporal coordination of each mitotic event. The cyclin encoded by this ge…
CCNB1	0	0	CCNB1	cyclin B1(CCNB1)	Homo sapiens	5	5q12	The protein encoded by this gene is a regulatory protein involved in mitosis. The gene product complexes with p34(cdc2) to form the maturation-promoting factor (MPF). Two alternative transcripts have been found, a constitutively expressed transcript and a cell cycle-regulated transcript, that is expressed predominantly during G2/M phase. The different transcripts result from the use of alternate …
CCND1	1	1	CCND1	cyclin D1(CCND1)	Homo sapiens	11	11q13	The protein encoded by this gene belongs to the highly conserved cyclin family, whose members are characterized by a dramatic periodicity in protein abundance throughout the cell cycle. Cyclins function as regulators of CDK kinases. Different cyclins exhibit distinct expression and degradation patterns which contribute to the temporal coordination of each mitotic event. This cyclin forms a comple…
CCND2	0	1	CCND2	cyclin D2(CCND2)	Homo sapiens	12	12p13	The protein encoded by this gene belongs to the highly conserved cyclin family, whose members are characterized by a dramatic periodicity in protein abundance through the cell cycle. Cyclins function as regulators of CDK kinases. Different cyclins exhibit distinct expression and degradation patterns which contribute to the temporal coordination of each mitotic event. This cyclin forms a complex w…
CCND3	0	1	CCND3	cyclin D3(CCND3)	Homo sapiens	6	6p21	The protein encoded by this gene belongs to the highly conserved cyclin family, whose members are characterized by a dramatic periodicity in protein abundance through the cell cycle. Cyclins function as regulators of CDK kinases. Different cyclins exhibit distinct expression and degradation patterns which contribute to the temporal coordination of each mitotic event. This cyclin forms a complex w…
CD44	0	1	CD44	CD44 molecule (Indian blood group)(CD44)	Homo sapiens	11	11p13	The protein encoded by this gene is a cell-surface glycoprotein involved in cell-cell interactions, cell adhesion and migration. It is a receptor for hyaluronic acid (HA) and can also interact with other ligands, such as osteopontin, collagens, and matrix metalloproteinases (MMPs). This protein participates in a wide variety of cellular functions including lymphocyte activation, recirculation and…
CDCA7	0	0	CDCA7	cell division cycle associated 7(CDCA7)	Homo sapiens	2	2q31	This gene was identified as a c-Myc responsive gene, and behaves as a direct c-Myc target gene. Overexpression of this gene is found to enhance the transformation of lymphoblastoid cells, and it complements a transformation-defective Myc Box II mutant, suggesting its involvement in c-Myc-mediated cell transformation. Two alternatively spliced transcript variants encoding distinct isoforms have be…
CDK6	0	0	CDK6	cyclin dependent kinase 6(CDK6)	Homo sapiens	7	7q21-q22	The protein encoded by this gene is a member of the cyclin-dependent protein kinase (CDK) family. CDK family members are highly similar to the gene products of Saccharomyces cerevisiae cdc28, and Schizosaccharomyces pombe cdc2, and are known to be important regulators of cell cycle progression. This kinase is a catalytic subunit of the protein kinase complex that is important for cell cycle G1 ph…
CEACAM6	0	0	CEACAM6	carcinoembryonic antigen related cell adhesion molecule 6(CEACAM6)	Homo sapiens	19	19q13.2	This gene encodes a protein that belongs to the carcinoembryonic antigen (CEA) family whose members are glycosyl phosphatidyl inositol (GPI) anchored cell surface glycoproteins. Members of this family play a role in cell adhesion and are widely used as tumor markers in serum immunoassay determinations of carcinoma. This gene affects the sensitivity of tumor cells to adenovirus infection. The prot…
CFLAR	0	0	CFLAR	CASP8 and FADD like apoptosis regulator(CFLAR)	Homo sapiens	2	2q33-q34	The protein encoded by this gene is a regulator of apoptosis and is structurally similar to caspase-8. However, the encoded protein lacks caspase activity and appears to be itself cleaved into two peptides by caspase-8. Several transcript variants encoding different isoforms have been found for this gene, and partial evidence for several more variants exists. [provided by RefSeq, Feb 2011],
CHD8	0	0	CHD8	chromodomain helicase DNA binding protein 8(CHD8)	Homo sapiens	14	14q11.2	This gene encodes a DNA helicase that functions as a transcription repressor by remodeling chromatin structure. It binds beta-catenin and negatively regulates Wnt signaling pathway, which plays a pivotal role in vertebrate early development and morphogenesis. Mice lacking this gene exhibit early embryonic death. Alternatively spliced transcript variants encoding different isoforms have been found…
CLDN1	0	1	CLDN1	claudin 1(CLDN1)	Homo sapiens	3	3q28-q29	Tight junctions represent one mode of cell-to-cell adhesion in epithelial or endothelial cell sheets, forming continuous seals around cells and serving as a physical barrier to prevent solutes and water from passing freely through the paracellular space. These junctions are comprised of sets of continuous networking strands in the outwardly facing cytoplasmic leaflet, with complementary grooves i…
CLDN16	0	1	CLDN16	claudin 16(CLDN16)	Homo sapiens	3	3q28	Tight junctions represent one mode of cell-to-cell adhesion in epithelial or endothelial cell sheets, forming continuous seals around cells and serving as a physical barrier to prevent solutes and water from passing freely through the paracellular space. These junctions are comprised of sets of continuous networking strands in the outwardly facing cytoplasmic leaflet, with complementary grooves i…
CLDN2	0	1	CLDN2	claudin 2(CLDN2)	Homo sapiens	X	X F1Xq22.3-q23	This gene product belongs to the claudin protein family whose members have been identified as major integral membrane proteins localized exclusively at tight junctions. Claudins are expressed in an organ-specific manner and regulate tissue-specific physiologic properties of tight junctions. This protein is expressed in the intestine. Alternatively spliced transcript variants with different 5&apos…
CLIC5	0	0	CLIC5	chloride intracellular channel 5(CLIC5)	Homo sapiens	6	6p21.1-p12.1	This gene encodes a member of the chloride intracellular channel (CLIC) family of chloride ion channels. The encoded protein associates with actin-based cytoskeletal structures and may play a role in multiple processes including hair cell stereocilia formation, myoblast proliferation and glomerular podocyte and endothelial cell maintenance. Alternatively spliced transcript variants encoding multi…
CPA4	0	1	CPA4	carboxypeptidase A4(CPA4)	Homo sapiens	7	7q32	This gene is a member of the carboxypeptidase A/B subfamily, and it is located in a cluster with three other family members on chromosome 7. Carboxypeptidases are zinc-containing exopeptidases that catalyze the release of carboxy-terminal amino acids, and are synthesized as zymogens that are activated by proteolytic cleavage. This gene could be involved in the histone hyperacetylation pathway. It…
CREBBP	1	0	CREBBP	CREB binding protein(CREBBP)	Homo sapiens	16	16p13.3	This gene is ubiquitously expressed and is involved in the transcriptional coactivation of many different transcription factors. First isolated as a nuclear protein that binds to cAMP-response element binding protein (CREB), this gene is now known to play critical roles in embryonic development, growth control, and homeostasis by coupling chromatin remodeling to transcription factor recognition. …
CSNK1A1	1	0	CSNK1A1	casein kinase 1 alpha 1(CSNK1A1)	Homo sapiens	5	5q32
CSNK1A1L	0	0	CSNK1A1L	casein kinase 1 alpha 1 like(CSNK1A1L)	Homo sapiens	13	13q13.3
CSNK1E	0	0	CSNK1E	casein kinase 1 epsilon(CSNK1E)	Homo sapiens	22	22q13.1	The protein encoded by this gene is a serine/threonine protein kinase and a member of the casein kinase I protein family, whose members have been implicated in the control of cytoplasmic and nuclear processes, including DNA replication and repair. The encoded protein is found in the cytoplasm as a monomer and can phosphorylate a variety of proteins, including itself. This protein has been shown t…
CSNK2A1	1	0	CSNK2A1	casein kinase 2 alpha 1(CSNK2A1)	Homo sapiens	1120	11p15.320p13	Casein kinase II is a serine/threonine protein kinase that phosphorylates acidic proteins such as casein. It is involved in various cellular processes, including cell cycle control, apoptosis, and circadian rhythm. The kinase exists as a tetramer and is composed of an alpha, an alpha-prime, and two beta subunits. The alpha subunits contain the catalytic activity while the beta subunits undergo au…
CSNK2A2	1	0	CSNK2A2	casein kinase 2 alpha 2(CSNK2A2)	Homo sapiens	16	16q21
CSNK2B	1	0	CSNK2B	casein kinase 2 beta(CSNK2B)	Homo sapiens	6	6p21-p126p21-p12
CTBP1	0	0	CTBP1	C-terminal binding protein 1(CTBP1)	Homo sapiens	4	4p16	This gene encodes a protein that binds to the C-terminus of adenovirus E1A proteins. This phosphoprotein is a transcriptional repressor and may play a role during cellular proliferation. This protein and the product of a second closely related gene, CTBP2, can dimerize. Both proteins can also interact with a polycomb group protein complex which participates in regulation of gene expression during…
CTBP2	0	0	CTBP2	C-terminal binding protein 2(CTBP2)	Homo sapiens	10	10q26.13	This gene produces alternative transcripts encoding two distinct proteins. One protein is a transcriptional repressor, while the other isoform is a major component of specialized synapses known as synaptic ribbons. Both proteins contain a NAD+ binding domain similar to NAD+-dependent 2-hydroxyacid dehydrogenases. A portion of the 3&apos; untranslated region was used to map this gene to chromosome…
CTGF	0	0	CTGF	connective tissue growth factor(CTGF)	Homo sapiens	6	6q23.1	The protein encoded by this gene is a mitogen that is secreted by vascular endothelial cells. The encoded protein plays a role in chondrocyte proliferation and differentiation, cell adhesion in many cell types, and is related to platelet-derived growth factor. Certain polymorphisms in this gene have been linked with a higher incidence of systemic sclerosis. [provided by RefSeq, Nov 2009],
CTNNB1	1	0	CTNNB1	catenin beta 1(CTNNB1)	Homo sapiens	3	3p21	The protein encoded by this gene is part of a complex of proteins that constitute adherens junctions (AJs). AJs are necessary for the creation and maintenance of epithelial cell layers by regulating cell growth and adhesion between cells. The encoded protein also anchors the actin cytoskeleton and may be responsible for transmitting the contact inhibition signal that causes cells to stop dividing…
CTNNBIP1	0	0	CTNNBIP1	catenin beta interacting protein 1(CTNNBIP1)	Homo sapiens	1	1p36.22	The protein encoded by this gene binds CTNNB1 and prevents interaction between CTNNB1 and TCF family members. The encoded protein is a negative regulator of the Wnt signaling pathway. Two transcript variants encoding the same protein have been found for this gene. [provided by RefSeq, Jul 2008],
CTPS1	0	1	CTPS1	CTP synthase 1(CTPS1)	Homo sapiens	1	1p34.1	This gene encodes an enzyme responsible for the catalytic conversion of UTP (uridine triphosphate) to CTP (cytidine triphospate). This reaction is an important step in the biosynthesis of phospholipids and nucleic acids. Activity of this proten is important in the immune system, and loss of function of this gene has been associated with immunodeficiency. Alternative splicing results in multiple t…
CXCL5	0	1	CXCL5	C-X-C motif chemokine ligand 5(CXCL5)	Homo sapiens	4	4q12-q13	This gene encodes a protein that is a member of the CXC subfamily of chemokines. Chemokines, which recruit and activate leukocytes, are classified by function (inflammatory or homeostatic) or by structure. This protein is proposed to bind the G-protein coupled receptor chemokine (C-X-C motif) receptor 2 to recruit neutrophils, to promote angiogenesis and to remodel connective tissues. This protei…
CXXC4	0	0	CXXC4	CXXC finger protein 4(CXXC4)	Homo sapiens	4	4q22-q24	This gene encodes a CXXC-type zinc finger domain-containing protein that functions as an antagonist of the canonical wingless/integrated signaling pathway. The encoded protein negatively regulates wingless/integrated signaling through interaction with the post synaptic density protein/ Drosophila disc large tumor suppressor/ zonula occludens-1 protein domain of Dishevelled, a scaffolding protein …
CYR61	0	0	CYR61	cysteine rich angiogenic inducer 61(CYR61)	Homo sapiens	1	1p31-p22	The secreted protein encoded by this gene is growth factor-inducible and promotes the adhesion of endothelial cells. The encoded protein interacts with several integrins and with heparan sulfate proteoglycan. This protein also plays a role in cell proliferation, differentiation, angiogenesis, apoptosis, and extracellular matrix formation. [provided by RefSeq, Sep 2011],
DAZL	0	0	DAZL	deleted in azoospermia like(DAZL)	Homo sapiens	3	3p24.3	The DAZ (Deleted in AZoospermia) gene family encodes potential RNA binding proteins that are expressed in prenatal and postnatal germ cells of males and females. The protein encoded by this gene is localized to the nucleus and cytoplasm of fetal germ cells and to the cytoplasm of developing oocytes. In the testis, this protein is localized to the nucleus of spermatogonia but relocates to the cyto…
DDX4	0	0	DDX4	DEAD-box helicase 4(DDX4)	Homo sapiens	5	5p15.2-p13.1	DEAD box proteins, characterized by the conserved motif Asp-Glu-Ala-Asp (DEAD), are putative RNA helicases. They are implicated in a number of cellular processes involving alteration of RNA secondary structure such as translation initiation, nuclear and mitochondrial splicing, and ribosome and spliceosome assembly. Based on their distribution patterns, some members of this family are believed to …
DIAPH3	0	1	DIAPH3	diaphanous related formin 3(DIAPH3)	Homo sapiens	13	13q21.2	This gene encodes a member of the diaphanous subfamily of the formin family. Members of this family are involved in actin remodeling and regulate cell movement and adhesion. Mutations in this gene are associated with autosomal dominant auditory neuropathy 1. Multiple transcript variants encoding different isoforms have been found for this gene. [provided by RefSeq, Apr 2012],
DKK1	1	0	DKK1	dickkopf WNT signaling pathway inhibitor 1(DKK1)	Homo sapiens	10	10q11.2	This gene encodes a protein that is a member of the dickkopf family. It is a secreted protein with two cysteine rich regions and is involved in embryonic development through its inhibition of the WNT signaling pathway. Elevated levels of DKK1 in bone marrow plasma and peripheral blood is associated with the presence of osteolytic bone lesions in patients with multiple myeloma. [provided by RefSeq…
DKK2	1	0	DKK2	dickkopf WNT signaling pathway inhibitor 2(DKK2)	Homo sapiens	4	4q25	This gene encodes a protein that is a member of the dickkopf family. The secreted protein contains two cysteine rich regions and is involved in embryonic development through its interactions with the Wnt signaling pathway. It can act as either an agonist or antagonist of Wnt/beta-catenin signaling, depending on the cellular context and the presence of the co-factor kremen 2. Activity of this prot…
DKK3	0	0	DKK3	dickkopf WNT signaling pathway inhibitor 3(DKK3)	Homo sapiens	11	11p15.2	This gene encodes a protein that is a member of the dickkopf family. The secreted protein contains two cysteine rich regions and is involved in embryonic development through its interactions with the Wnt signaling pathway. The expression of this gene is decreased in a variety of cancer cell lines and it may function as a tumor suppressor gene. Alternative splicing results in multiple transcript v…
DKK4	1	0	DKK4	dickkopf WNT signaling pathway inhibitor 4(DKK4)	Homo sapiens	8	8p11.2-p11.1	This gene encodes a protein that is a member of the dickkopf family. The secreted protein contains two cysteine rich regions and is involved in embryonic development through its interactions with the Wnt signaling pathway. Activity of this protein is modulated by binding to the Wnt co-receptor and the co-factor kremen 2. [provided by RefSeq, Jul 2008],
DNMT3b	0	0	DNMT3b	DNA methyltransferase 3 beta(DNMT3B)	Homo sapiens	20	20q11.2	CpG methylation is an epigenetic modification that is important for embryonic development, imprinting, and X-chromosome inactivation. Studies in mice have demonstrated that DNA methylation is required for mammalian development. This gene encodes a DNA methyltransferase which is thought to function in de novo methylation, rather than maintenance methylation. The protein localizes primarily to the …
DPPA3	0	0	DPPA3	developmental pluripotency associated 3(DPPA3)	Homo sapiens	12	12p13.3114q13.3	This gene encodes a protein that in mice may function as a maternal factor during the preimplantation stage of development. In mice, this gene may play a role in transcriptional repression, cell division, and maintenance of cell pluripotentiality. In humans, related intronless loci are located on chromosomes 14 and X. [provided by RefSeq, Jul 2008],
DPPA4	0	0	DPPA4	developmental pluripotency associated 4(DPPA4)	Homo sapiens	3	3q13.13
DVL1	0	0	DVL1	dishevelled segment polarity protein 1(DVL1)	Homo sapiens	122	1p3622q11.21	DVL1, the human homolog of the Drosophila dishevelled gene (dsh) encodes a cytoplasmic phosphoprotein that regulates cell proliferation, acting as a transducer molecule for developmental processes, including segmentation and neuroblast specification. DVL1 is a candidate gene for neuroblastomatous transformation. The Schwartz-Jampel syndrome and Charcot-Marie-Tooth disease type 2A have been mapped…
DVL2	0	0	DVL2	dishevelled segment polarity protein 2(DVL2)	Homo sapiens	17	17p13.2	This gene encodes a member of the dishevelled (dsh) protein family. The vertebrate dsh proteins have approximately 40% amino acid sequence similarity with Drosophila dsh. This gene encodes a 90-kD protein that undergoes posttranslational phosphorylation to form a 95-kD cytoplasmic protein, which may play a role in the signal transduction pathway mediated by multiple Wnt proteins. The mechanisms o…
DVL3	0	0	DVL3	dishevelled segment polarity protein 3(DVL3)	Homo sapiens	3	3q27	This gene is a member of a multi-gene family which shares strong similarity with the Drosophila dishevelled gene, dsh. The Drosophila dishevelled gene encodes a cytoplasmic phosphoprotein that regulates cell proliferation. [provided by RefSeq, Jul 2008],
EFHD1	0	1	EFHD1	EF-hand domain family member D1(EFHD1)	Homo sapiens	2	2q37.1	This gene encodes a member of the EF-hand super family of calcium binding proteins, which are involved in a variety of cellular processes including mitosis, synaptic transmission, and cytoskeletal rearrangement. The protein encoded by this gene is composed of an N-terminal disordered region, proline-rich elements, two EF-hands, and a C-terminal coiled-coil domain. This protein has been shown to a…
EGLN3	0	0	EGLN3	egl-9 family hypoxia inducible factor 3(EGLN3)	Homo sapiens	14	14q13.1
EMP1	0	1	EMP1	epithelial membrane protein 1(EMP1)	Homo sapiens	12	12p12.3
ENC1	0	1	ENC1	ectodermal-neural cortex 1(ENC1)	Homo sapiens	5	5q12-q13.3	This gene encodes a member of the kelch-related family of actin-binding proteins. The encoded protein plays a role in the oxidative stress response as a regulator of the transcription factor Nrf2, and expression of this gene may play a role in malignant transformation. Alternatively spliced transcript variants encoding multiple isoforms have been observed for this gene. [provided by RefSeq, Feb 2…
EP300	0	0	EP300	E1A binding protein p300(EP300)	Homo sapiens	22	22q13.2	This gene encodes the adenovirus E1A-associated cellular p300 transcriptional co-activator protein. It functions as histone acetyltransferase that regulates transcription via chromatin remodeling and is important in the processes of cell proliferation and differentiation. It mediates cAMP-gene regulation by binding specifically to phosphorylated CREB protein. This gene has also been identified as…
EPHB2	0	1	EPHB2	EPH receptor B2(EPHB2)	Homo sapiens	1	1p36.1-p35	This gene encodes a member of the Eph receptor family of receptor tyrosine kinase transmembrane glycoproteins. These receptors are composed of an N-terminal glycosylated ligand-binding domain, a transmembrane region and an intracellular kinase domain. They bind ligands called ephrins and are involved in diverse cellular processes including motility, division, and differentiation. A distinguishing…
EPHB3	0	1	EPHB3	EPH receptor B3(EPHB3)	Homo sapiens	3	3q21-qter	Ephrin receptors and their ligands, the ephrins, mediate numerous developmental processes, particularly in the nervous system. Based on their structures and sequence relationships, ephrins are divided into the ephrin-A (EFNA) class, which are anchored to the membrane by a glycosylphosphatidylinositol linkage, and the ephrin-B (EFNB) class, which are transmembrane proteins. The Eph family of recep…
ESRRB	0	0	ESRRB	estrogen related receptor beta(ESRRB)	Homo sapiens	14	14q24.3	This gene encodes a protein with similarity to the estrogen receptor. Its function is unknown; however, a similar protein in mouse plays an essential role in placental development. [provided by RefSeq, Jul 2008],
FANCA	0	0	FANCA	Fanconi anemia complementation group A(FANCA)	Homo sapiens	16	16q24.3	The Fanconi anemia complementation group (FANC) currently includes FANCA, FANCB, FANCC, FANCD1 (also called BRCA2), FANCD2, FANCE, FANCF, FANCG, FANCI, FANCJ (also called BRIP1), FANCL, FANCM and FANCN (also called PALB2). The previously defined group FANCH is the same as FANCA. Fanconi anemia is a genetically heterogeneous recessive disorder characterized by cytogenetic instability, hypersensiti…
FAS	0	0	FAS	Fas cell surface death receptor(FAS)	Homo sapiens	10	10q24.1	The protein encoded by this gene is a member of the TNF-receptor superfamily. This receptor contains a death domain. It has been shown to play a central role in the physiological regulation of programmed cell death, and has been implicated in the pathogenesis of various malignancies and diseases of the immune system. The interaction of this receptor with its ligand allows the formation of a death…
FASLG	0	0	FASLG	Fas ligand(FASLG)	Homo sapiens	1	1q23	This gene is a member of the tumor necrosis factor superfamily. The primary function of the encoded transmembrane protein is the induction of apoptosis triggered by binding to FAS. The FAS/FASLG signaling pathway is essential for immune system regulation, including activation-induced cell death (AICD) of T cells and cytotoxic T lymphocyte induced cell death. It has also been implicated in the pro…
FGFR1	0	0	FGFR1	fibroblast growth factor receptor 1(FGFR1)	Homo sapiens	8	8p11.2-p11.1	The protein encoded by this gene is a member of the fibroblast growth factor receptor (FGFR) family, where amino acid sequence is highly conserved between members and throughout evolution. FGFR family members differ from one another in their ligand affinities and tissue distribution. A full-length representative protein consists of an extracellular region, composed of three immunoglobulin-like do…
FOSL1	0	0	FOSL1	FOS like 1, AP-1 transcription factor subunit(FOSL1)	Homo sapiens	11	11q13	The Fos gene family consists of 4 members: FOS, FOSB, FOSL1, and FOSL2. These genes encode leucine zipper proteins that can dimerize with proteins of the JUN family, thereby forming the transcription factor complex AP-1. As such, the FOS proteins have been implicated as regulators of cell proliferation, differentiation, and transformation. Several transcript variants encoding different isoforms h…
FOXQ1	0	1	FOXQ1	forkhead box Q1(FOXQ1)	Homo sapiens	6	6p25	FOXQ1 is a member of the FOX gene family, which is characterized by a conserved 110-amino acid DNA-binding motif called the forkhead or winged helix domain. FOX genes are involved in embryonic development, cell cycle regulation, tissue-specific gene expression, cell signaling, and tumorigenesis (Bieller et al., 2001 [PubMed 11747606]).[supplied by OMIM, May 2009],
FRAT1	0	0	FRAT1	frequently rearranged in advanced T-cell lymphomas 1(FRAT1)	Homo sapiens	10	10q24.1	The protein encoded by this gene belongs to the GSK-3-binding protein family. The protein inhibits GSK-3-mediated phosphorylation of beta-catenin and positively regulates the Wnt signaling pathway. It may function in tumor progression and in lymphomagenesis. [provided by RefSeq, Oct 2008],
FRAT2	0	0	FRAT2	frequently rearranged in advanced T-cell lymphomas 2(FRAT2)	Homo sapiens	10	10q24.1	The protein encoded by this intronless gene belongs to the GSK-3-binding protein family. Studies show that this protein plays a role as a positive regulator of the WNT signaling pathway. It may be upregulated in tumor progression. [provided by RefSeq, Jul 2008],
FZD1	1	0	FZD1	frizzled class receptor 1(FZD1)	Homo sapiens	7	7q21	Members of the &apos;frizzled&apos; gene family encode 7-transmembrane domain proteins that are receptors for Wnt signaling proteins. The FZD1 protein contains a signal peptide, a cysteine-rich domain in the N-terminal extracellular region, 7 transmembrane domains, and a C-terminal PDZ domain-binding motif. The FZD1 transcript is expressed in various tissues. [provided by RefSeq, Jul 2008],
FZD10	1	0	FZD10	frizzled class receptor 10(FZD10)	Homo sapiens	12	12q24.33	This gene is a member of the frizzled gene family. Members of this family encode 7-transmembrane domain proteins that are receptors for the Wingless type MMTV integration site family of signaling proteins. Most frizzled receptors are coupled to the beta-catenin canonical signaling pathway. Using array analysis, expression of this intronless gene is significantly up-regulated in two cases of prima…
FZD2	1	0	FZD2	frizzled class receptor 2(FZD2)	Homo sapiens	17	17q21.1	This intronless gene is a member of the frizzled gene family. Members of this family encode seven-transmembrane domain proteins that are receptors for the wingless type MMTV integration site family of signaling proteins. This gene encodes a protein that is coupled to the beta-catenin canonical signaling pathway. Competition between the wingless-type MMTV integration site family, member 3A and win…
FZD3	1	0	FZD3	frizzled class receptor 3(FZD3)	Homo sapiens	8	8p21	This gene is a member of the frizzled gene family. Members of this family encode seven-transmembrane domain proteins that are receptors for the wingless type MMTV integration site family of signaling proteins. Most frizzled receptors are coupled to the beta-catenin canonical signaling pathway. The function of this protein is unknown, although it may play a role in mammalian hair follicle developm…
FZD4	1	0	FZD4	frizzled class receptor 4(FZD4)	Homo sapiens	11	11q14.2	This gene is a member of the frizzled gene family. Members of this family encode seven-transmembrane domain proteins that are receptors for the Wingless type MMTV integration site family of signaling proteins. Most frizzled receptors are coupled to the beta-catenin canonical signaling pathway. This protein may play a role as a positive regulator of the Wingless type MMTV integration site signalin…
FZD5	1	0	FZD5	frizzled class receptor 5(FZD5)	Homo sapiens	2	2q33-q34	Members of the &apos;frizzled&apos; gene family encode 7-transmembrane domain proteins that are receptors for Wnt signaling proteins. The FZD5 protein is believed to be the receptor for the Wnt5A ligand. [provided by RefSeq, Jul 2008],
FZD6	1	0	FZD6	frizzled class receptor 6(FZD6)	Homo sapiens	8	8q22.3-q23.1	This gene represents a member of the &apos;frizzled&apos; gene family, which encode 7-transmembrane domain proteins that are receptors for Wnt signaling proteins. The protein encoded by this family member contains a signal peptide, a cysteine-rich domain in the N-terminal extracellular region, and seven transmembrane domains, but unlike other family members, this protein does not contain a C-term…
FZD7	1	0	FZD7	frizzled class receptor 7(FZD7)	Homo sapiens	2	2q33	Members of the &apos;frizzled&apos; gene family encode 7-transmembrane domain proteins that are receptors for Wnt signaling proteins. The FZD7 protein contains an N-terminal signal sequence, 10 cysteine residues typical of the cysteine-rich extracellular domain of Fz family members, 7 putative transmembrane domains, and an intracellular C-terminal tail with a PDZ domain-binding motif. FZD7 gene e…
FZD8	1	0	FZD8	frizzled class receptor 8(FZD8)	Homo sapiens	10	10p11.21	This intronless gene is a member of the frizzled gene family. Members of this family encode seven-transmembrane domain proteins that are receptors for the Wingless type MMTV integration site family of signaling proteins. Most frizzled receptors are coupled to the beta-catenin canonical signaling pathway. This gene is highly expressed in two human cancer cell lines, indicating that it may play a r…
FZD9	1	0	FZD9	frizzled class receptor 9(FZD9)	Homo sapiens	7	7q11.23	Members of the &apos;frizzled&apos; gene family encode 7-transmembrane domain proteins that are receptors for Wnt signaling proteins. The FZD9 gene is located within the Williams syndrome common deletion region of chromosome 7, and heterozygous deletion of the FZD9 gene may contribute to the Williams syndrome phenotype. FZD9 is expressed predominantly in brain, testis, eye, skeletal muscle, and k…
GABRB3	0	0	GABRB3	gamma-aminobutyric acid type A receptor beta3 subunit(GABRB3)	Homo sapiens	15	15q11.2-q12	This gene encodes a member of the ligand-gated ionic channel family. The encoded protein is one the subunits of a multi-subunit chloride channel that serves as the receptor for gamma-aminobutyric acid, a major inhibitory neurotransmitter of the mammalian nervous system. This gene is located on the long arm of chromosome 15 in a cluster with two other genes encoding related subunits of the family.…
GAGE12J	0	0	GAGE12J	G antigen 12J(GAGE12J)	Homo sapiens	X	Xp11.23
GCNT1	0	1	GCNT1	glucosaminyl (N-acetyl) transferase 1, core 2(GCNT1)	Homo sapiens	9	9q13	This gene is a member of the beta-1,6-N-acetylglucosaminyltransferase gene family. It is essential to the formation of Gal beta 1-3(GlcNAc beta 1-6)GalNAc structures and the core 2 O-glycan branch. The gene coding this enzyme was originally mapped to 9q21, but was later localized to 9q13. Multiple alternatively spliced variants, encoding the same protein, have been identified. [provided by RefSeq…
GDF3	0	0	GDF3	growth differentiation factor 3(GDF3)	Homo sapiens	12	12p13.1	This gene encodes a secreted ligand of the TGF-beta (transforming growth factor-beta) superfamily of proteins. Ligands of this family bind various TGF-beta receptors leading to recruitment and activation of SMAD family transcription factors that regulate gene expression. The encoded preproprotein is proteolytically processed to generate each subunit of the disulfide-linked homodimer. This protein…
GDF9	0	0	GDF9	growth differentiation factor 9(GDF9)	Homo sapiens	5	5q31.1	This gene encodes a secreted ligand of the TGF-beta (transforming growth factor-beta) superfamily of proteins. Ligands of this family bind various TGF-beta receptors leading to recruitment and activation of SMAD family transcription factors that regulate gene expression. The encoded preproprotein is proteolytically processed to generate each subunit of the disulfide-linked homodimer. This protein…
GEMIN4	0	1	GEMIN4	gem nuclear organelle associated protein 4(GEMIN4)	Homo sapiens	17	17p13	The product of this gene is part of a large complex localized to the cytoplasm, nucleoli, and to discrete nuclear bodies called Gemini bodies (gems). The complex functions in spliceosomal snRNP assembly in the cytoplasm, and regenerates spliceosomes required for pre-mRNA splicing in the nucleus. The encoded protein directly interacts with a DEAD box protein and several spliceosome core proteins. …
GSK3B	1	0	GSK3B	glycogen synthase kinase 3 beta(GSK3B)	Homo sapiens	3	3q13.3	The protein encoded by this gene is a serine-threonine kinase, belonging to the glycogen synthase kinase subfamily. It is involved in energy metabolism, neuronal cell development, and body pattern formation. Polymorphisms in this gene have been implicated in modifying risk of Parkinson disease, and studies in mice show that overexpression of this gene may be relevant to the pathogenesis of Alzhei…
HES6	0	1	HES6	hes family bHLH transcription factor 6(HES6)	Homo sapiens	2	2q37.3	This gene encodes a member of a subfamily of basic helix-loop-helix transcription repressors that have homology to the Drosophila enhancer of split genes. Members of this gene family regulate cell differentiation in numerous cell types. The protein encoded by this gene functions as a cofactor, interacting with other transcription factors through a tetrapeptide domain in its C-terminus. Alternativ…
HIPK3	0	0	HIPK3	homeodomain interacting protein kinase 3(HIPK3)	Homo sapiens	11	11p13
HPGD	0	0	HPGD	hydroxyprostaglandin dehydrogenase 15-(NAD)(HPGD)	Homo sapiens	4	4q34-q35	This gene encodes a member of the short-chain nonmetalloenzyme alcohol dehydrogenase protein family. The encoded enzyme is responsible for the metabolism of prostaglandins, which function in a variety of physiologic and cellular processes such as inflammation. Mutations in this gene result in primary autosomal recessive hypertrophic osteoarthropathy and cranioosteoarthropathy. Multiple transcript…
ID3	0	0	ID3	inhibitor of DNA binding 3, HLH protein(ID3)	Homo sapiens	1	1p36.13-p36.12	The protein encoded by this gene is a helix-loop-helix (HLH) protein that can form heterodimers with other HLH proteins. However, the encoded protein lacks a basic DNA-binding domain and therefore inhibits the DNA binding of any HLH protein with which it interacts. [provided by RefSeq, Aug 2011],
IFITM3	0	0	IFITM3	interferon induced transmembrane protein 3(IFITM3)	Homo sapiens	11	11p15.5	The protein encoded by this gene is an interferon-induced membrane protein that helps confer immunity to influenza A H1N1 virus, West Nile virus, and dengue virus. Two transcript variants, only one of them protein-coding, have been found for this gene. Another variant encoding an N-terminally truncated isoform has been reported, but the full-length nature of this variant has not been determined. …
IGFBP4	0	0	IGFBP4	insulin like growth factor binding protein 4(IGFBP4)	Homo sapiens	17	17q12-q21.1	This gene is a member of the insulin-like growth factor binding protein (IGFBP) family and encodes a protein with an IGFBP domain and a thyroglobulin type-I domain. The protein binds both insulin-like growth factors (IGFs) I and II and circulates in the plasma in both glycosylated and non-glycosylated forms. Binding of this protein prolongs the half-life of the IGFs and alters their interaction w…
IQGAP2	0	1	IQGAP2	IQ motif containing GTPase activating protein 2(IQGAP2)	Homo sapiens	5	5q13.3	This gene encodes a member of the IQGAP family. The protein contains three IQ domains, one calponin homology domain, one Ras-GAP domain and one WW domain. It interacts with components of the cytoskeleton, with cell adhesion molecules, and with several signaling molecules to regulate cell morphology and motility. [provided by RefSeq, Jul 2008],
ITGB8	0	0	ITGB8	integrin subunit beta 8(ITGB8)	Homo sapiens	7	7p15.3	This gene is a member of the integrin beta chain family and encodes a single-pass type I membrane protein with a VWFA domain and four cysteine-rich repeats. This protein noncovalently binds to an alpha subunit to form a heterodimeric integrin complex. In general, integrin complexes mediate cell-cell and cell-extracellular matrix interactions and this complex plays a role in human airway epithelia…
JAK2	0	0	JAK2	Janus kinase 2(JAK2)	Homo sapiens	9	9p24	This gene product is a protein tyrosine kinase involved in a specific subset of cytokine receptor signaling pathways. It has been found to be constituitively associated with the prolactin receptor and is required for responses to gamma interferon. Mice that do not express an active protein for this gene exhibit embryonic lethality associated with the absence of definitive erythropoiesis. [provide…
JUN	1	0	JUN	Jun proto-oncogene, AP-1 transcription factor subunit(JUN)	Homo sapiens	1	1p32-p31	This gene is the putative transforming gene of avian sarcoma virus 17. It encodes a protein which is highly similar to the viral protein, and which interacts directly with specific target DNA sequences to regulate gene expression. This gene is intronless and is mapped to 1p32-p31, a chromosomal region involved in both translocations and deletions in human malignancies. [provided by RefSeq, Jul 20…
KITLG	0	1	KITLG	KIT ligand(KITLG)	Homo sapiens	12	12q22	This gene encodes the ligand of the tyrosine-kinase receptor encoded by the KIT locus. This ligand is a pleiotropic factor that acts in utero in germ cell and neural cell development, and hematopoiesis, all believed to reflect a role in cell migration. In adults, it functions pleiotropically, while mostly noted for its continued requirement in hematopoiesis. Two transcript variants encoding diffe…
KLF4	0	0	KLF4	Kruppel like factor 4(KLF4)	Homo sapiens	9	9q31	This gene encodes a protein that belongs to the Kruppel family of transcription factors. The encoded zinc finger protein is required for normal development of the barrier function of skin. The encoded protein is thought to control the G1-to-S transition of the cell cycle following DNA damage by mediating the tumor suppressor gene p53. Mice lacking this gene have a normal appearance but lose weigh…
KREMEN1	0	0	KREMEN1	kringle containing transmembrane protein 1(KREMEN1)	Homo sapiens	22	22q12.1	This gene encodes a high-affinity dickkopf homolog 1 (DKK1) transmembrane receptor that functionally cooperates with DKK1 to block wingless (WNT)/beta-catenin signaling. The encoded protein is a component of a membrane complex that modulates canonical WNT signaling through lipoprotein receptor-related protein 6 (LRP6). It contains extracellular kringle, WSC, and CUB domains. Alternatively spliced…
KREMEN2	0	0	KREMEN2	kringle containing transmembrane protein 2(KREMEN2)	Homo sapiens	16	16p13.3	This gene encodes a high-affinity dickkopf homolog 1 (DKK1) transmembrane receptor. A similar protein in mouse functions interacts with with DKK1 to block wingless (WNT)/beta-catenin signaling. The encoded protein forms a ternary membrane complex with DKK1 and the WNT receptor lipoprotein receptor-related protein 6 (LRP6), and induces rapid endocytosis and removal of LRP6 from the plasma membrane…
KRTAP9-2	0	1	KRTAP9-2	keratin associated protein 9-2(KRTAP9-2)	Homo sapiens	17	17q12-q21	This protein is a member of the keratin-associated protein (KAP) family. The KAP proteins form a matrix of keratin intermediate filaments which contribute to the structure of hair fibers. KAP family members appear to have unique, family-specific amino- and carboxyl-terminal regions and are subdivided into three multi-gene families according to amino acid composition: the high sulfur, the ultrahig…
KRTAP9-4	0	1	KRTAP9-4	keratin associated protein 9-4(KRTAP9-4)	Homo sapiens	17	17q12-q21	This protein is a member of the keratin-associated protein (KAP) family. The KAP proteins form a matrix of keratin intermediate filaments which contribute to the structure of hair fibers. KAP family members appear to have unique, family-specific amino- and carboxyl-terminal regions and are subdivided into three multi-gene families according to amino acid composition: the high sulfur, the ultrahig…
KRTAP9-8	0	1	KRTAP9-8	keratin associated protein 9-8(KRTAP9-8)	Homo sapiens	17	17q12-q21	This protein is a member of the keratin-associated protein (KAP) family. The KAP proteins form a matrix of keratin intermediate filaments which contribute to the structure of hair fibers. KAP family members appear to have unique, family-specific amino- and carboxyl-terminal regions and are subdivided into three multi-gene families according to amino acid composition: the high sulfur, the ultrahig…
LECT1	0	0	LECT1	leukocyte cell derived chemotaxin 1(LECT1)	Homo sapiens	13	13q14-q21	This gene encodes a glycosylated transmembrane protein that is cleaved to form a mature, secreted protein. The N-terminus of the precursor protein shares characteristics with other surfactant proteins and is sometimes called chondrosurfactant protein although no biological activity has yet been defined for it. The C-terminus of the precursor protein contains a 25 kDa mature protein called leukocy…
LEF1	1	1	LEF1	lymphoid enhancer binding factor 1(LEF1)	Homo sapiens	4	4q23-q25	This gene encodes a transcription factor belonging to a family of proteins that share homology with the high mobility group protein-1. The protein encoded by this gene can bind to a functionally important site in the T-cell receptor-alpha enhancer, thereby conferring maximal enhancer activity. This transcription factor is involved in the Wnt signaling pathway, and it may function in hair cell dif…
LEFTY2	0	0	LEFTY2	left-right determination factor 2(LEFTY2)	Homo sapiens	1	1q42.1	This gene encodes a secreted ligand of the TGF-beta (transforming growth factor-beta) superfamily of proteins. Ligands of this family bind various TGF-beta receptors leading to recruitment and activation of SMAD family transcription factors that regulate gene expression. The encoded preproprotein is proteolytically processed to generate the mature protein, which plays a role in left-right asymmet…
LGR4	0	0	LGR4	leucine rich repeat containing G protein-coupled receptor 4(LGR4)	Homo sapiens	11	11p14-p13	The protein encoded by this gene is a G-protein coupled receptor that binds R-spondins and activates the Wnt signaling pathway. This Wnt signaling pathway activation is necessary for proper development of many organs of the body. [provided by RefSeq, Oct 2016],
LGR5	0	1	LGR5	leucine rich repeat containing G protein-coupled receptor 5(LGR5)	Homo sapiens	12	12q22-q23	The protein encoded by this gene is a leucine-rich repeat-containing receptor (LGR) and member of the G protein-coupled, 7-transmembrane receptor (GPCR) superfamily. The encoded protein is a receptor for R-spondins and is involved in the canonical Wnt signaling pathway. This protein plays a role in the formation and maintenance of adult intestinal stem cells during postembryonic development. Seve…
LGR6	0	0	LGR6	leucine rich repeat containing G protein-coupled receptor 6(LGR6)	Homo sapiens	1	1q32.1	This gene encodes a member of the leucine-rich repeat-containing subgroup of the G protein-coupled 7-transmembrane protein superfamily. The encoded protein is a glycoprotein hormone receptor with a large N-terminal extracellular domain that contains leucine-rich repeats important for the formation of a horseshoe-shaped interaction motif for ligand binding. Alternative splicing of this gene result…
LIN28A	0	0	LIN28A	lin-28 homolog A(LIN28A)	Homo sapiens	1	1p36.11	This gene encodes a LIN-28 family RNA-binding protein that acts as a posttranscriptional regulator of genes involved in developmental timing and self-renewal in embryonic stem cells. The encoded protein functions through direct interaction with target mRNAs and by disrupting the maturation of certain miRNAs involved in embryonic development. This protein prevents the terminal processing of the LE…
LIN28B	0	0	LIN28B	lin-28 homolog B(LIN28B)	Homo sapiens	6	6q21	The protein encoded by this gene belongs to the lin-28 family, which is characterized by the presence of a cold-shock domain and a pair of CCHC zinc finger domains. This gene is highly expressed in testis, fetal liver, placenta, and in primary human tumors and cancer cell lines. It is negatively regulated by microRNAs that target sites in the 3&apos; UTR, and overexpression of this gene in primar…
LRP5	1	0	LRP5	LDL receptor related protein 5(LRP5)	Homo sapiens	11	11q13.4	This gene encodes a transmembrane low-density lipoprotein receptor that binds and internalizes ligands in the process of receptor-mediated endocytosis. This protein also acts as a co-receptor with Frizzled protein family members for transducing signals by Wnt proteins and was originally cloned on the basis of its association with type 1 diabetes mellitus in humans. This protein plays a key role i…
LRP6	1	0	LRP6	LDL receptor related protein 6(LRP6)	Homo sapiens	12	12p11-p13	This gene encodes a member of the low density lipoprotein (LDL) receptor gene family. LDL receptors are transmembrane cell surface proteins involved in receptor-mediated endocytosis of lipoprotein and protein ligands. The protein encoded by this gene functions as a receptor or, with Frizzled, a co-receptor for Wnt and thereby transmits the canonical Wnt/beta-catenin signaling cascade. Through its…
MET	0	1	MET	MET proto-oncogene, receptor tyrosine kinase(MET)	Homo sapiens	7	7q31	This gene encodes a member of the receptor tyrosine kinase family of proteins and the product of the proto-oncogene MET. The encoded preproprotein is proteolytically processed to generate alpha and beta subunits that are linked via disulfide bonds to form the mature receptor. Further processing of the beta subunit results in the formation of the M10 peptide, which has been shown to reduce lung fi…
MMP10	0	1	MMP10	matrix metallopeptidase 10(MMP10)	Homo sapiens	11	11q22.3	This gene encodes a member of the peptidase M10 family of matrix metalloproteinases (MMPs). Proteins in this family are involved in the breakdown of extracellular matrix in normal physiological processes, such as embryonic development, reproduction, and tissue remodeling, as well as in disease processes, such as arthritis and metastasis. The encoded preproprotein is proteolytically processed to g…
MMP7	1	0	MMP7	matrix metallopeptidase 7(MMP7)	Homo sapiens	11	11q21-q22	This gene encodes a member of the peptidase M10 family of matrix metalloproteinases (MMPs). Proteins in this family are involved in the breakdown of extracellular matrix in normal physiological processes, such as embryonic development, reproduction, and tissue remodeling, as well as in disease processes, such as arthritis and metastasis. The encoded preproprotein is proteolytically processed to g…
MYC	0	1	MYC	v-myc avian myelocytomatosis viral oncogene homolog(MYC)	Homo sapiens	8	8q24.21	The protein encoded by this gene is a multifunctional, nuclear phosphoprotein that plays a role in cell cycle progression, apoptosis and cellular transformation. It functions as a transcription factor that regulates transcription of specific target genes. Mutations, overexpression, rearrangement and translocation of this gene have been associated with a variety of hematopoietic tumors, leukemias …
NANOG	0	0	NANOG	Nanog homeobox(NANOG)	Homo sapiens	1215	12p13.3115q14	The protein encoded by this gene is a DNA binding homeobox transcription factor involved in embryonic stem (ES) cell proliferation, renewal, and pluripotency. The encoded protein can block ES cell differentiation and can also autorepress its own expression in differentiating cells. Two transcript variants encoding different isoforms have been found for this gene. [provided by RefSeq, Sep 2015],
NANOS3	0	0	NANOS3	nanos C2HC-type zinc finger 3(NANOS3)	Homo sapiens	19	19p13.12
NAV1	0	0	NAV1	neuron navigator 1(NAV1)	Homo sapiens	1	1q32.3	This gene belongs to the neuron navigator family and is expressed predominantly in the nervous system. The encoded protein contains coiled-coil domains and a conserved AAA domain characteristic for ATPases associated with a variety of cellular activities. This gene is similar to unc-53, a Caenorhabditis elegans gene involved in axon guidance. The exact function of this gene is not known, but it i…
NF2	0	0	NF2	neurofibromin 2(NF2)	Homo sapiens	22	22q12.2	This gene encodes a protein that is similar to some members of the ERM (ezrin, radixin, moesin) family of proteins that are thought to link cytoskeletal components with proteins in the cell membrane. This gene product has been shown to interact with cell-surface proteins, proteins involved in cytoskeletal dynamics and proteins involved in regulating ion transport. This gene is expressed at high l…
NKD1	0	0	NKD1	naked cuticle homolog 1(NKD1)	Homo sapiens	16	16q12	In the mouse, Nkd is a Dishevelled (see DVL1; MIM 601365)-binding protein that functions as a negative regulator of the Wnt (see WNT1; MIM 164820)-beta-catenin (see MIM 116806)-Tcf (see MIM 602272) signaling pathway.[supplied by OMIM, Jun 2003],
NKD2	0	0	NKD2	naked cuticle homolog 2(NKD2)	Homo sapiens	5	5p15.3	This gene encodes a member of a family of proteins that function as negative regulators of Wnt receptor signaling through interaction with Dishevelled family members. The encoded protein participates in the delivery of transforming growth factor alpha-containing vesicles to the cell membrane. Alternatively spliced transcript variants encoding multiple isoforms have been observed for this gene. [p…
NLK	1	0	NLK	nemo like kinase(NLK)	Homo sapiens	17	17q11.2
NOP16	0	1	NOP16	NOP16 nucleolar protein(NOP16)	Homo sapiens	5	5q35.2	This gene encodes a protein that is localized to the nucleolus. Expression of this gene is induced by estrogens and Myc protein and is a marker of poor patient survival in breast cancer. Alternative splicing results in multiple transcript variants. [provided by RefSeq, Dec 2015],
NOP2	0	1	NOP2	NOP2 nucleolar protein(NOP2)	Homo sapiens	12	12p13
PBK	0	0	PBK	PDZ binding kinase(PBK)	Homo sapiens	8	8p21.2	This gene encodes a serine/threonine protein kinase related to the dual specific mitogen-activated protein kinase kinase (MAPKK) family. Evidence suggests that mitotic phosphorylation is required for its catalytic activity. The encoded protein may be involved in the activation of lymphoid cells and support testicular functions, with a suggested role in the process of spermatogenesis. Overexpressi…
PHLDA1	0	1	PHLDA1	pleckstrin homology like domain family A member 1(PHLDA1)	Homo sapiens	12	12q15	This gene encodes an evolutionarily conserved proline-histidine rich nuclear protein. The encoded protein may play an important role in the anti-apoptotic effects of insulin-like growth factor-1. [provided by RefSeq, Jul 2008],
PHLDB2	0	1	PHLDB2	pleckstrin homology like domain family B member 2(PHLDB2)	Homo sapiens	3	3q13.2
PORCN	0	0	PORCN	porcupine homolog (Drosophila)(PORCN)	Homo sapiens	X	Xp11.23	This gene belongs to the evolutionarily conserved porcupine (Porc) gene family. Genes of the porcupine family encode endoplasmic reticulum proteins with multiple transmembrane domains. Porcupine proteins are involved in the processing of Wnt (wingless and int homologue) proteins. Disruption of this gene is associated with focal dermal hypoplasia, and the encoded protein has been implicated in can…
POU5F1	0	0	POU5F1	POU class 5 homeobox 1(POU5F1)	Homo sapiens	6	12p13.311q226p21.31	This gene encodes a transcription factor containing a POU homeodomain that plays a key role in embryonic development and stem cell pluripotency. Aberrant expression of this gene in adult tissues is associated with tumorigenesis. This gene can participate in a translocation with the Ewing&apos;s sarcoma gene on chromosome 21, which also leads to tumor formation. Alternative splicing, as well as us…
PPARD	0	0	PPARD	peroxisome proliferator activated receptor delta(PPARD)	Homo sapiens	6	6p21.2-p21.1	This gene encodes a member of the peroxisome proliferator-activated receptor (PPAR) family. PPARs are nuclear hormone receptors that bind peroxisome proliferators and control the size and number of peroxisomes produced by cells. PPARs mediate a variety of biological processes, and may be involved in the development of several chronic diseases, including diabetes, obesity, atherosclerosis, and can…
PPIF	0	1	PPIF	peptidylprolyl isomerase F(PPIF)	Homo sapiens	10	10q22-q23	The protein encoded by this gene is a member of the peptidyl-prolyl cis-trans isomerase (PPIase) family. PPIases catalyze the cis-trans isomerization of proline imidic peptide bonds in oligopeptides and accelerate the folding of proteins. This protein is part of the mitochondrial permeability transition pore in the inner mitochondrial membrane. Activation of this pore is thought to be involved in…
PPP2CA	0	0	PPP2CA	protein phosphatase 2 catalytic subunit alpha(PPP2CA)	Homo sapiens	5	5q31.1	This gene encodes the phosphatase 2A catalytic subunit. Protein phosphatase 2A is one of the four major Ser/Thr phosphatases, and it is implicated in the negative control of cell growth and division. It consists of a common heteromeric core enzyme, which is composed of a catalytic subunit and a constant regulatory subunit, that associates with a variety of regulatory subunits. This gene encodes a…
PPP2R1A	0	0	PPP2R1A	protein phosphatase 2 scaffold subunit Aalpha(PPP2R1A)	Homo sapiens	19	19q13.33	This gene encodes a constant regulatory subunit of protein phosphatase 2. Protein phosphatase 2 is one of the four major Ser/Thr phosphatases, and it is implicated in the negative control of cell growth and division. It consists of a common heteromeric core enzyme, which is composed of a catalytic subunit and a constant regulatory subunit, that associates with a variety of regulatory subunits. Th…
PRDM1	0	1	PRDM1	PR/SET domain 1(PRDM1)	Homo sapiens	6	6q21-q22.1	This gene encodes a protein that acts as a repressor of beta-interferon gene expression. The protein binds specifically to the PRDI (positive regulatory domain I element) of the beta-IFN gene promoter. Transcription of this gene increases upon virus induction. Two alternatively spliced transcript variants that encode different isoforms have been reported. [provided by RefSeq, Jul 2008],
PRDM14	0	0	PRDM14	PR/SET domain 14(PRDM14)	Homo sapiens	8	8q13.3	This gene encodes a member of the PRDI-BF1 and RIZ homology domain containing (PRDM) family of transcriptional regulators. The encoded protein may possess histone methyltransferase activity and plays a critical role in cell pluripotency by suppressing the expression of differentiation marker genes. Expression of this gene may play a role in breast cancer. [provided by RefSeq, Dec 2011],
PSG7	0	1	PSG7	pregnancy specific beta-1-glycoprotein 7 (gene/pseudogene)(PSG7)	Homo sapiens	19	16p12.119q13.219q13.31	This gene is a member of the pregnancy-specific glycoprotein (PSG) gene family. The PSG genes are a subgroup of the carcinoembryonic antigen (CEA) family of immunoglobulin-like genes, and are found in a gene cluster at 19q13.1-q13.2 telomeric to another cluster of CEA-related genes. The PSG genes are expressed by placental trophoblasts and released into the maternal circulation during pregnancy, …
PTEN	0	0	PTEN	phosphatase and tensin homolog(PTEN)	Homo sapiens	109	10q23.39p21	This gene was identified as a tumor suppressor that is mutated in a large number of cancers at high frequency. The protein encoded by this gene is a phosphatidylinositol-3,4,5-trisphosphate 3-phosphatase. It contains a tensin like domain as well as a catalytic domain similar to that of the dual specificity protein tyrosine phosphatases. Unlike most of the protein tyrosine phosphatases, this prote…
PYGO1	0	0	PYGO1	pygopus family PHD finger 1(PYGO1)	Homo sapiens	15	15q21.1
RHOBTB3	0	1	RHOBTB3	Rho related BTB domain containing 3(RHOBTB3)	Homo sapiens	5	5q15	RHOBTB3 is a member of the evolutionarily conserved RHOBTB subfamily of Rho GTPases. For background information on RHOBTBs, see RHOBTB1 (MIM 607351).[supplied by OMIM, Apr 2004],
RND3	0	1	RND3	Rho family GTPase 3(RND3)	Homo sapiens	2	2q23.3	This gene encodes a protein which is a member of the small GTPase protein superfamily. The encoded protein binds only GTP but has no GTPase activity, and appears to act as a negative regulator of cytoskeletal organization leading to loss of adhesion. Multiple alternatively spliced variants, encoding the same protein, have been identified. [provided by RefSeq, Dec 2011],
RNF43	0	0	RNF43	ring finger protein 43(RNF43)	Homo sapiens	17	17q22	The protein encoded by this gene is a RING-type E3 ubiquitin ligase and is predicted to contain a transmembrane domain, a protease-associated domain, an ectodomain, and a cytoplasmic RING domain. This protein is thought to negatively regulate Wnt signaling, and expression of this gene results in an increase in ubiquitination of frizzled receptors, an alteration in their subcellular distribution, …
RSPO1	0	0	RSPO1	R-spondin 1(RSPO1)	Homo sapiens	1	1p34.3	This gene encodes a secreted activator protein with two cysteine-rich, furin-like domains and one thrombospondin type 1 domain. The encoded protein is a ligand for leucine-rich repeat-containing G-protein coupled receptors (LGR proteins) and positively regulates the Wnt signaling pathway. In mice, the protein induces the rapid onset of crypt cell proliferation and increases intestinal epithelial …
RSPO2	1	1	RSPO2	R-spondin 2(RSPO2)	Homo sapiens	8	8q23.1	This gene encodes a member of the R-spondin family of proteins. These proteins are secreted ligands of leucine-rich repeat containing G protein-coupled receptors that enhance Wnt signaling through the inhibition of ubiquitin E3 ligases. A chromosomal translocation including this locus that results in the formation of a gene fusion has been identified in multiple human cancers. Alternative splicin…
RSPO3	1	1	RSPO3	R-spondin 3(RSPO3)	Homo sapiens	6	6q22.33	This gene belongs to the R-spondin family. The encoded protein plays a role in the regulation of Wnt (wingless-type MMTV integration site family)/beta-catenin and Wnt/planar cell polarity (PCP) signaling pathways, which are involved in development, cell growth and disease pathogenesis. Genome-wide association studies suggest a correlation of this gene with bone mineral density and risk of fractur…
RSPO4	0	0	RSPO4	R-spondin 4(RSPO4)	Homo sapiens	20	20p13	This gene encodes a member of the R-spondin family of proteins that share a common domain organization consisting of a signal peptide, cysteine-rich/furin-like domain, thrombospondin domain and a C-terminal basic region. The encoded protein may be involved in activation of Wnt/beta-catenin signaling pathways. Mutations in this gene are associated with anonychia congenital. Alternate splicing resu…
RYK	0	0	RYK	receptor-like tyrosine kinase(RYK)	Homo sapiens	3	3q22	The protein encoded by this gene is an atypical member of the family of growth factor receptor protein tyrosine kinases, differing from other members at a number of conserved residues in the activation and nucleotide binding domains. This gene product belongs to a subfamily whose members do not appear to be regulated by phosphorylation in the activation segment. It has been suggested that mediati…
SEMA5A	0	1	SEMA5A	semaphorin 5A(SEMA5A)	Homo sapiens	5	5p15.2	This gene belongs to the semaphorin gene family that encodes membrane proteins containing a semaphorin domain and several thrombospondin type-1 repeats. Members of this family are involved in axonal guidance during neural development. This gene has been implicated as an autism susceptibility gene.[provided by RefSeq, Jan 2010],
SEMA6A	0	0	SEMA6A	semaphorin 6A(SEMA6A)	Homo sapiens	5	5q23.1	The transmembrane semaphorin SEMA6A is expressed in developing neural tissue and is required for proper development of the thalamocortical projection (Leighton et al., 2001 [PubMed 11242070]).[supplied by OMIM, Feb 2011],
SENP2	0	0	SENP2	SUMO1/sentrin/SMT3 specific peptidase 2(SENP2)	Homo sapiens	3	3q27.2	SUMO1 (UBL1; MIM 601912) is a small ubiquitin-like protein that can be covalently conjugated to other proteins. SENP2 is one of a group of enzymes that process newly synthesized SUMO1 into the conjugatable form and catalyze the deconjugation of SUMO1-containing species.[supplied by OMIM, Apr 2004],
SFRP1	1	0	SFRP1	secreted frizzled related protein 1(SFRP1)	Homo sapiens	8	8p12-p11.1	This gene encodes a member of the SFRP family that contains a cysteine-rich domain homologous to the putative Wnt-binding site of Frizzled proteins. Members of this family act as soluble modulators of Wnt signaling; epigenetic silencing of SFRP genes leads to deregulated activation of the Wnt-pathway which is associated with cancer. This gene may also be involved in determining the polarity of ph…
SFRP2	0	0	SFRP2	secreted frizzled related protein 2(SFRP2)	Homo sapiens	4	4q31.3	This gene encodes a member of the SFRP family that contains a cysteine-rich domain homologous to the putative Wnt-binding site of Frizzled proteins. SFRPs act as soluble modulators of Wnt signaling. Methylation of this gene is a potential marker for the presence of colorectal cancer. [provided by RefSeq, Jul 2008],
SFRP5	0	0	SFRP5	secreted frizzled related protein 5(SFRP5)	Homo sapiens	10	10q24.1	Secreted frizzled-related protein 5 (SFRP5) is a member of the SFRP family that contains a cysteine-rich domain homologous to the putative Wnt-binding site of Frizzled proteins. SFRPs act as soluble modulators of Wnt signaling. SFRP5 and SFRP1 may be involved in determining the polarity of photoreceptor cells in the retina. SFRP5 is highly expressed in the retinal pigment epithelium, and moderate…
SLC1A2	0	1	SLC1A2	solute carrier family 1 member 2(SLC1A2)	Homo sapiens	11	11p13-p12	This gene encodes a member of a family of solute transporter proteins. The membrane-bound protein is the principal transporter that clears the excitatory neurotransmitter glutamate from the extracellular space at synapses in the central nervous system. Glutamate clearance is necessary for proper synaptic activation and to prevent neuronal damage from excessive activation of glutamate receptors. M…
SLC2A3	0	1	SLC2A3	solute carrier family 2 member 3(SLC2A3)	Homo sapiens	12	12p13.3
SLC31A2	0	1	SLC31A2	solute carrier family 31 member 2(SLC31A2)	Homo sapiens	9	9q31-q32
SMAD3	0	0	SMAD3	SMAD family member 3(SMAD3)	Homo sapiens	15	15q22.33	The protein encoded by this gene belongs to the SMAD, a family of proteins similar to the gene products of the Drosophila gene &apos;mothers against decapentaplegic&apos; (Mad) and the C. elegans gene Sma. SMAD proteins are signal transducers and transcriptional modulators that mediate multiple signaling pathways. This protein functions as a transcriptional modulator activated by transforming gro…
SMAD4	0	0	SMAD4	SMAD family member 4(SMAD4)	Homo sapiens	18	18q21.1	This gene encodes a member of the Smad family of signal transduction proteins. Smad proteins are phosphorylated and activated by transmembrane serine-threonine receptor kinases in response to TGF-beta signaling. The product of this gene forms homomeric complexes and heteromeric complexes with other activated Smad proteins, which then accumulate in the nucleus and regulate the transcription of tar…
SMARCB1	0	0	SMARCB1	SWI/SNF related, matrix associated, actin dependent regulator of chromatin, subfamily b, member 1(SMARCB1)	Homo sapiens	22	22q11.2322q11.23
SMC3	0	0	SMC3	structural maintenance of chromosomes 3(SMC3)	Homo sapiens	10	10q25	This gene belongs to the SMC3 subfamily of SMC proteins. The encoded protein occurs in certain cell types as either an intracellular, nuclear protein or a secreted protein. The nuclear form, known as structural maintenance of chromosomes 3, is a component of the multimeric cohesin complex that holds together sister chromatids during mitosis, enabling proper chromosome segregation. Post-translatio…
SORD	0	1	SORD	sorbitol dehydrogenase(SORD)	Homo sapiens	15	15q15.3	Sorbitol dehydrogenase (SORD; EC 1.1.1.14) catalyzes the interconversion of polyols and their corresponding ketoses, and together with aldose reductase (ALDR1; MIM 103880), makes up the sorbitol pathway that is believed to play an important role in the development of diabetic complications (summarized by Carr and Markham, 1995 [PubMed 8535074]). The first reaction of the pathway (also called the …
SOX17	1	0	SOX17	SRY-box 17(SOX17)	Homo sapiens	8	8q11.23	This gene encodes a member of the SOX (SRY-related HMG-box) family of transcription factors involved in the regulation of embryonic development and in the determination of the cell fate. The encoded protein may act as a transcriptional regulator after forming a protein complex with other proteins. [provided by RefSeq, Jul 2008],
SOX2	1	0	SOX2	SRY-box 2(SOX2)	Homo sapiens	3	3q26.3-q27	This intronless gene encodes a member of the SRY-related HMG-box (SOX) family of transcription factors involved in the regulation of embryonic development and in the determination of cell fate. The product of this gene is required for stem-cell maintenance in the central nervous system, and also regulates gene expression in the stomach. Mutations in this gene have been associated with optic nerve…
SOX4	1	1	SOX4	SRY-box 4(SOX4)	Homo sapiens	6	6p22.3	This intronless gene encodes a member of the SOX (SRY-related HMG-box) family of transcription factors involved in the regulation of embryonic development and in the determination of the cell fate. The encoded protein may act as a transcriptional regulator after forming a protein complex with other proteins, such as syndecan binding protein (syntenin). The protein may function in the apoptosis pa…
SPINK1	0	1	SPINK1	serine peptidase inhibitor, Kazal type 1(SPINK1)	Homo sapiens	5	5q32	The protein encoded by this gene is a trypsin inhibitor, which is secreted from pancreatic acinar cells into pancreatic juice. It is thought to function in the prevention of trypsin-catalyzed premature activation of zymogens within the pancreas and the pancreatic duct. Mutations in this gene are associated with hereditary pancreatitis and tropical calcific pancreatitis. [provided by RefSeq, Oct 2…
STXBP6	0	1	STXBP6	syntaxin binding protein 6(STXBP6)	Homo sapiens	14	14q12	STXBP6 binds components of the SNARE complex (see MIM 603215) and may be involved in regulating SNARE complex formation (Scales et al., 2002 [PubMed 12145319]).[supplied by OMIM, Mar 2008],
TBX3	0	1	TBX3	T-box 3(TBX3)	Homo sapiens	12	12q24.1	This gene is a member of a phylogenetically conserved family of genes that share a common DNA-binding domain, the T-box. T-box genes encode transcription factors involved in the regulation of developmental processes. This protein is a transcriptional repressor and is thought to play a role in the anterior/posterior axis of the tetrapod forelimb. Mutations in this gene cause ulnar-mammary syndrome…
TCF7	1	0	TCF7	transcription factor 7 (T-cell specific, HMG-box)(TCF7)	Homo sapiens	5	5q31.1
TCF7L1	0	0	TCF7L1	transcription factor 7 like 1(TCF7L1)	Homo sapiens	2	2p11.2	This gene encodes a member of the T cell factor/lymphoid enhancer factor family of transcription factors. These transcription factors are activated by beta catenin, mediate the Wnt signaling pathway and are antagonized by the transforming growth factor beta signaling pathway. The encoded protein contains a high mobility group-box DNA binding domain and participates in the regulation of cell cycle…
TCF7L2	0	0	TCF7L2	transcription factor 7 like 2(TCF7L2)	Homo sapiens	10	10q25.3	This gene encodes a high mobility group (HMG) box-containing transcription factor that plays a key role in the Wnt signaling pathway. The protein has been implicated in blood glucose homeostasis. Genetic variants of this gene are associated with increased risk of type 2 diabetes. Several transcript variants encoding multiple different isoforms have been found for this gene.[provided by RefSeq, Oc…
TDGF1	0	1	TDGF1	teratocarcinoma-derived growth factor 1(TDGF1)	Homo sapiens	3X	3p21.31Xq22.3	This gene encodes an epidermal growth factor-related protein that contains a cripto, FRL-1, and cryptic domain. The encoded protein is an extracellular, membrane-bound signaling protein that plays an essential role in embryonic development and tumor growth. Mutations in this gene are associated with forebrain defects. Pseudogenes of this gene are found on chromosomes 2, 3, 6, 8, 19 and X. Alterna…
TEAD4	0	1	TEAD4	TEA domain transcription factor 4(TEAD4)	Homo sapiens	12	12p13.3-p13.2	This gene product is a member of the transcriptional enhancer factor (TEF) family of transcription factors, which contain the TEA/ATTS DNA-binding domain. It is preferentially expressed in the skeletal muscle, and binds to the M-CAT regulatory element found in promoters of muscle-specific genes to direct their gene expression. Alternatively spliced transcripts encoding distinct isoforms, some of …
TERF1	0	0	TERF1	telomeric repeat binding factor 1(TERF1)	Homo sapiens	131848X	13q1118p11.214q28.38q13Xq13.3	This gene encodes a telomere specific protein which is a component of the telomere nucleoprotein complex. This protein is present at telomeres throughout the cell cycle and functions as an inhibitor of telomerase, acting in cis to limit the elongation of individual chromosome ends. The protein structure contains a C-terminal Myb motif, a dimerization domain near its N-terminus and an acidic N-ter…
TET1	0	0	TET1	tet methylcytosine dioxygenase 1(TET1)	Homo sapiens	10	10q21	DNA methylation is an epigenetic mechanism that is important for controlling gene expression. The protein encoded by this gene is a demethylase that belongs to the TET (ten-eleven translocation) family. Members of the TET protein family play a role in the DNA methylation process and gene activation. [provided by RefSeq, Sep 2015],
TET2	0	0	TET2	tet methylcytosine dioxygenase 2(TET2)	Homo sapiens	4	4q24	The protein encoded by this gene is a methylcytosine dioxygenase that catalyzes the conversion of methylcytosine to 5-hydroxymethylcytosine. The encoded protein is involved in myelopoiesis, and defects in this gene have been associated with several myeloproliferative disorders. Two variants encoding different isoforms have been found for this gene. [provided by RefSeq, Mar 2011],
THY1	0	0	THY1	Thy-1 cell surface antigen(THY1)	Homo sapiens	11	11q22.3-q23	This gene encodes a cell surface glycoprotein and member of the immunoglobulin superfamily of proteins. The encoded protein is involved in cell adhesion and cell communication in numerous cell types, but particularly in cells of the immune and nervous systems. The encoded protein is widely used as a marker for hematopoietic stem cells. This gene may function as a tumor suppressor in nasopharyngea…
TLE1	0	0	TLE1	transducin like enhancer of split 1(TLE1)	Homo sapiens	9X	9q21.32Xq11.1
TLE2	0	0	TLE2	transducin like enhancer of split 2(TLE2)	Homo sapiens	19	19p13.3
TNFRSF10A	0	0	TNFRSF10A	TNF receptor superfamily member 10a(TNFRSF10A)	Homo sapiens	8	8p21	The protein encoded by this gene is a member of the TNF-receptor superfamily. This receptor is activated by tumor necrosis factor-related apoptosis inducing ligand (TNFSF10/TRAIL), and thus transduces cell death signal and induces cell apoptosis. Studies with FADD-deficient mice suggested that FADD, a death domain containing adaptor protein, is required for the apoptosis mediated by this protein.…
TNFRSF10B	0	0	TNFRSF10B	TNF receptor superfamily member 10b(TNFRSF10B)	Homo sapiens	8	8p22-p21	The protein encoded by this gene is a member of the TNF-receptor superfamily, and contains an intracellular death domain. This receptor can be activated by tumor necrosis factor-related apoptosis inducing ligand (TNFSF10/TRAIL/APO-2L), and transduces an apoptosis signal. Studies with FADD-deficient mice suggested that FADD, a death domain containing adaptor protein, is required for the apoptosis …
TNFSF10	0	0	TNFSF10	tumor necrosis factor superfamily member 10(TNFSF10)	Homo sapiens	3	3q26	The protein encoded by this gene is a cytokine that belongs to the tumor necrosis factor (TNF) ligand family. This protein preferentially induces apoptosis in transformed and tumor cells, but does not appear to kill normal cells although it is expressed at a significant level in most normal tissues. This protein binds to several members of TNF receptor superfamily including TNFRSF10A/TRAILR1, TNF…
TNKS	0	0	TNKS	tankyrase(TNKS)	Homo sapiens	8	8p23.1
TNKS2	0	0	TNKS2	tankyrase 2(TNKS2)	Homo sapiens	10	10q23.3
TRADD	0	0	TRADD	TNFRSF1A associated via death domain(TRADD)	Homo sapiens	16	16q22	The protein encoded by this gene is a death domain containing adaptor molecule that interacts with TNFRSF1A/TNFR1 and mediates programmed cell death signaling and NF-kappaB activation. This protein binds adaptor protein TRAF2, reduces the recruitment of inhibitor-of-apoptosis proteins (IAPs) by TRAF2, and thus suppresses TRAF2 mediated apoptosis. This protein can also interact with receptor TNFRS…
TRIB2	0	0	TRIB2	tribbles pseudokinase 2(TRIB2)	Homo sapiens	2	2p25.1-p24.3	This gene encodes one of three members of the Tribbles family. The Tribbles members share a Trb domain, which is homologous to protein serine-threonine kinases, but lacks the active site lysine and probably lacks a catalytic function. The Tribbles proteins interact and modulate the activity of signal transduction pathways in a number of physiological and pathological processes. This Tribbles memb…
UGT2B7	0	0	UGT2B7	UDP glucuronosyltransferase family 2 member B7(UGT2B7)	Homo sapiens	4	4q13	The protein encoded by this gene belongs to the UDP-glycosyltransferase (UGT) family. UGTs serve a major role in the conjugation and subsequent elimination of potentially toxic xenobiotics and endogenous compounds. This protein is localized in the microsome membrane, and has unique specificity for 3,4-catechol estrogens and estriol, suggesting that it may play an important role in regulating the …
UHRF1	0	0	UHRF1	ubiquitin like with PHD and ring finger domains 1(UHRF1)	Homo sapiens	19	19p13.3	This gene encodes a member of a subfamily of RING-finger type E3 ubiquitin ligases. The protein binds to specific DNA sequences, and recruits a histone deacetylase to regulate gene expression. Its expression peaks at late G1 phase and continues during G2 and M phases of the cell cycle. It plays a major role in the G1/S transition by regulating topoisomerase IIalpha and retinoblastoma gene express…
USP53	0	1	USP53	ubiquitin specific peptidase 53(USP53)	Homo sapiens	4	4q26
VGLL3	0	1	VGLL3	vestigial like family member 3(VGLL3)	Homo sapiens	3	3p12.1
WEE1	0	0	WEE1	WEE1 G2 checkpoint kinase(WEE1)	Homo sapiens	11	11p15.3-p15.1	This gene encodes a nuclear protein, which is a tyrosine kinase belonging to the Ser/Thr family of protein kinases. This protein catalyzes the inhibitory tyrosine phosphorylation of CDC2/cyclin B kinase, and appears to coordinate the transition between DNA replication and mitosis by protecting the nucleus from cytoplasmically activated CDC2 kinase. [provided by RefSeq, Jul 2008],
WIF1	1	0	WIF1	WNT inhibitory factor 1(WIF1)	Homo sapiens	12	12q14.3	The protein encoded by this gene functions to inhibit WNT proteins, which are extracellular signaling molecules that play a role in embryonic development. This protein contains a WNT inhibitory factor (WIF) domain and five epidermal growth factor (EGF)-like domains, and is thought to be involved in mesoderm segmentation. This gene functions as a tumor suppressor gene, and has been found to be epi…
WNT1	1	0	WNT1	Wnt family member 1(WNT1)	Homo sapiens	12	12q13	The WNT gene family consists of structurally related genes which encode secreted signaling proteins. These proteins have been implicated in oncogenesis and in several developmental processes, including regulation of cell fate and patterning during embryogenesis. This gene is a member of the WNT gene family. It is very conserved in evolution, and the protein encoded by this gene is known to be 98%…
WNT10A	1	0	WNT10A	Wnt family member 10A(WNT10A)	Homo sapiens	2	2q35	The WNT gene family consists of structurally related genes which encode secreted signaling proteins. These proteins have been implicated in oncogenesis and in several developmental processes, including regulation of cell fate and patterning during embryogenesis. This gene is a member of the WNT gene family. It is strongly expressed in the cell lines of promyelocytic leukemia and Burkitt&apos;s ly…
WNT10B	1	0	WNT10B	Wnt family member 10B(WNT10B)	Homo sapiens	12	12q13	The WNT gene family consists of structurally related genes which encode secreted signaling proteins. These proteins have been implicated in oncogenesis and in several developmental processes, including regulation of cell fate and patterning during embryogenesis. This gene is a member of the WNT gene family. It may be involved in breast cancer, and its protein signaling is likely a molecular switc…
WNT11	1	0	WNT11	Wnt family member 11(WNT11)	Homo sapiens	11	11q13.5	The WNT gene family consists of structurally related genes which encode secreted signaling proteins. These proteins have been implicated in oncogenesis and in several developmental processes, including regulation of cell fate and patterning during embryogenesis. This gene is a member of the WNT gene family. It encodes a protein which shows 97%, 85%, and 63% amino acid identity with mouse, chicken…
WNT16	1	0	WNT16	Wnt family member 16(WNT16)	Homo sapiens	7	7q31	The WNT gene family consists of structurally related genes which encode secreted signaling proteins. These proteins have been implicated in oncogenesis and in several developmental processes, including regulation of cell fate and patterning during embryogenesis. This gene is a member of the WNT gene family. It contains two transcript variants diverging at the 5&apos; termini. These two variants a…
WNT2	1	0	WNT2	Wnt family member 2(WNT2)	Homo sapiens	7	7q31.2	This gene is a member of the WNT gene family. The WNT gene family consists of structurally related genes which encode secreted signaling proteins. These proteins have been implicated in oncogenesis and in several developmental processes, including regulation of cell fate and patterning during embryogenesis. Alternatively spliced transcript variants have been identified for this gene. [provided by…
WNT2B	1	0	WNT2B	Wnt family member 2B(WNT2B)	Homo sapiens	1	1p13	This gene encodes a member of the wingless-type MMTV integration site (WNT) family of highly conserved, secreted signaling factors. WNT family members function in a variety of developmental processes including regulation of cell growth and differentiation and are characterized by a WNT-core domain. This gene may play a role in human development as well as carcinogenesis. Alternative splicing resu…
WNT3	1	0	WNT3	Wnt family member 3(WNT3)	Homo sapiens	17	17q21	The WNT gene family consists of structurally related genes which encode secreted signaling proteins. These proteins have been implicated in oncogenesis and in several developmental processes, including regulation of cell fate and patterning during embryogenesis. This gene is a member of the WNT gene family. It encodes a protein which shows 98% amino acid identity to mouse Wnt3 protein, and 84% to…
WNT3A	1	0	WNT3A	Wnt family member 3A(WNT3A)	Homo sapiens	1	1q42	The WNT gene family consists of structurally related genes which encode secreted signaling proteins. These proteins have been implicated in oncogenesis and in several developmental processes, including regulation of cell fate and patterning during embryogenesis. This gene is a member of the WNT gene family. It encodes a protein which shows 96% amino acid identity to mouse Wnt3A protein, and 84% t…
WNT4	1	0	WNT4	Wnt family member 4(WNT4)	Homo sapiens	1	1p36.23-p35.1	The WNT gene family consists of structurally related genes which encode secreted signaling proteins. These proteins have been implicated in oncogenesis and in several developmental processes, including regulation of cell fate and patterning during embryogenesis. This gene is a member of the WNT gene family, and is the first signaling molecule shown to influence the sex-determination cascade. It e…
WNT5A	1	0	WNT5A	Wnt family member 5A(WNT5A)	Homo sapiens	3	3p21-p14	The WNT gene family consists of structurally related genes which encode secreted signaling proteins. These proteins have been implicated in oncogenesis and in several developmental processes, including regulation of cell fate and patterning during embryogenesis. This gene encodes a member of the WNT family that signals through both the canonical and non-canonical WNT pathways. This protein is a l…
WNT5B	1	0	WNT5B	Wnt family member 5B(WNT5B)	Homo sapiens	12	12p13.3	The WNT gene family consists of structurally related genes which encode secreted signaling proteins. These proteins have been implicated in oncogenesis and in several developmental processes, including regulation of cell fate and patterning during embryogenesis. This gene is a member of the WNT gene family. It encodes a protein which shows 94% and 80% amino acid identity to the mouse Wnt5b protei…
WNT6	1	0	WNT6	Wnt family member 6(WNT6)	Homo sapiens	2	2q35	The WNT gene family consists of structurally related genes which encode secreted signaling proteins. These proteins have been implicated in oncogenesis and in several developmental processes, including regulation of cell fate and patterning during embryogenesis. This gene is a member of the WNT gene family. It is overexpressed in cervical cancer cell line and strongly coexpressed with another fam…
WNT7A	1	0	WNT7A	Wnt family member 7A(WNT7A)	Homo sapiens	3	3p25	This gene is a member of the WNT gene family, which consists of structurally related genes that encode secreted signaling proteins. These proteins have been implicated in oncogenesis and in several developmental processes, including regulation of cell fate and patterning during embryogenesis. This gene is involved in the development of the anterior-posterior axis in the female reproductive tract,…
WNT7B	1	0	WNT7B	Wnt family member 7B(WNT7B)	Homo sapiens	22	22q13	This gene is a member of the WNT gene family, which consists of structurally related genes that encode secreted signaling proteins. These proteins have been implicated in oncogenesis and in several developmental processes, including regulation of cell fate and patterning during embryogenesis. Among members of the human WNT family, this gene product is most similar to WNT7A protein. [provided by R…
WNT8A	1	0	WNT8A	Wnt family member 8A(WNT8A)	Homo sapiens	5	5q31	The WNT gene family consists of structurally related genes which encode secreted signaling proteins. These proteins have been implicated in oncogenesis and in several developmental processes, including regulation of cell fate and patterning during embryogenesis. This gene is a member of the WNT gene family, and may be implicated in development of early embryos as well as germ cell tumors. Multipl…
WNT8B	1	0	WNT8B	Wnt family member 8B(WNT8B)	Homo sapiens	10	10q24	The WNT gene family consists of structurally related genes which encode secreted signaling proteins. These proteins have been implicated in oncogenesis and in several developmental processes, including regulation of cell fate and patterning during embryogenesis. This gene is a member of the WNT gene family. It encodes a protein which shows 95%, 86% and 71% amino acid identity to the mouse, zebraf…
WNT9A	1	0	WNT9A	Wnt family member 9A(WNT9A)	Homo sapiens	1	1q42	The WNT gene family consists of structurally related genes that encode secreted signaling proteins. These proteins have been implicated in oncogenesis and in several developmental processes, including regulation of cell fate and patterning during embryogenesis. This gene is a member of the WNT gene family. It is expressed in gastric cancer cell lines. The protein encoded by this gene shows 75% am…
WNT9B	1	0	WNT9B	Wnt family member 9B(WNT9B)	Homo sapiens	17	17q21	The WNT gene family consists of structurally related genes that encode secreted signaling proteins. These proteins have been implicated in oncogenesis and in several developmental processes, including regulation of cell fate and patterning during embryogenesis. This gene is a member of the WNT gene family. Study of its expression in the teratocarcinoma cell line NT2 suggests that it may be implic…
ZBED2	0	1	ZBED2	zinc finger BED-type containing 2(ZBED2)	Homo sapiens	3	3q13.13
ZFP42	0	0	ZFP42	ZFP42 zinc finger protein(ZFP42)	Homo sapiens	4	4q35.2
ZIC2	0	1	ZIC2	Zic family member 2(ZIC2)	Homo sapiens	13	13q32	This gene encodes a member of the ZIC family of C2H2-type zinc finger proteins. This protein functions as a transcriptional repressor and may regulate tissue specific expression of dopamine receptor D1. Expansion of an alanine repeat in the C-terminus of the encoded protein and other mutations in this gene cause holoprosencephaly type 5. Holoprosencephaly is the most common structural anomaly of …
ZIC3	0	0	ZIC3	Zic family member 3(ZIC3)	Homo sapiens	X	Xq26.2	This gene encodes a member of the ZIC family of C2H2-type zinc finger proteins. This nuclear protein probably functions as a transcription factor in early stages of left-right body axis formation. Mutations in this gene cause X-linked visceral heterotaxy, which includes congenital heart disease and left-right axis defects in organs. [provided by RefSeq, Jul 2008],
ZNF43	0	0	ZNF43	zinc finger protein 43(ZNF43)	Homo sapiens	19	19p13.1-p12	This gene belongs to the C2H2-type zinc finger gene family. The zinc finger proteins are involved in gene regulation and development, and are quite conserved throughout evolution. Like this gene product, a third of the zinc finger proteins containing C2H2 fingers also contain the KRAB domain, which has been found to be involved in protein-protein interactions. [provided by RefSeq, Jul 2008],
ZNRF3	0	1	ZNRF3	zinc and ring finger 3(ZNRF3)	Homo sapiens	22	22q12.1
