# Supplementary material for: Solid pseudopapillary neoplasms of the pancreas are dependent on the Wnt pathway
Source: Mol Oncol. 2019 Jul 3;13(8):1684–92. doi: 10.1002/1878-0261.12490 (PMC6670010; doi:10.1002/1878-0261.12490)
Supplement: Supplementary file 4 — Table S4. Probes differentially methylation between SPN samples (this study) and ENCODE samples of epithelial origin. [file MOL2-13-1684-s004.xls]

## Sheet: Supplementary Table 4
Supplementary Table 4. Probes differentially methylation between SPN samples (this study) and ENCODE samples of epithelial origin.
Probe Name	HUGO Gene Symbol	Chromosome	Relation to Island	UCSC RefGene Group	Median beta in SPN samples	Median beta in ENCODE samples	Difference	P-value	FDR Adjusted P-value
cg00001364	PROX1	chr1	OpenSea	Body	0.800773	0.920297	-0.119523	7.89002e-05	0.00531568
cg00005817	MTHFD2L	chr4	OpenSea	3'UTR	0.773497	0.877192	-0.103695	0.000184734	0.00869164
cg00008345	PDE6D	chr2	N_Shore	Body	0.634495	0.799833	-0.165338	0.00233926	0.0369618
cg00008612	DIAPH3	chr13	OpenSea	Body	0.784149	0.892815	-0.108666	1.27067e-05	0.00239835
cg00008671	FAM190B	chr10	N_Shore	TSS1500	0.772027	0.660085	0.111942	0.00145999	0.0283967
cg00015639	NRL	chr14	S_Shelf	TSS1500	0.791307	0.909374	-0.118068	0.00233926	0.0369618
cg00019838	A2BP1	chr16	OpenSea	5'UTR;5'UTR	0.79174	0.894162	-0.102422	1.27067e-05	0.00239835
cg00019841	MAPK4	chr18	Island	Body	0.779554	0.882975	-0.10342	1.27067e-05	0.00239835
cg00040047	TANK	chr2	S_Shelf	5'UTR;5'UTR	0.633615	0.810194	-0.176578	0.000121356	0.00673537
cg00041401	PTPN22	chr1	OpenSea	TSS200;TSS200	0.412035	0.163196	0.248839	2.37914e-05	0.0033068
cg00044372	KIAA0513	chr16	OpenSea	5'UTR	0.580458	0.327228	0.25323	0.00145999	0.0283967
cg00050250	ACMSD	chr2	OpenSea	Body	0.782663	0.887832	-0.105169	0.00145999	0.0283967
cg00055462	FARP1	chr13	OpenSea	Body	0.715854	0.931378	-0.215523	0.00185223	0.0319176
cg00057324	OPN5	chr6	OpenSea	Body	0.818856	0.921693	-0.102837	1.27067e-05	0.00239835
cg00073794	ALK	chr2	OpenSea	Body	0.752854	0.860202	-0.107348	0.000139762	0.00728201
cg00079898	OR52N5	chr11	OpenSea	TSS1500	0.759397	0.891588	-0.132191	0.00185223	0.0319176
cg00081799	ACOT7	chr1	OpenSea	Body;Body;Body;Body	0.634855	0.911508	-0.276653	0.00185223	0.0319176
cg00083993	PPP2R2B	chr5	OpenSea	Body;Body;Body;Body;Body;Body;Body	0.798623	0.908632	-0.110008	3.23293e-05	0.00390106
cg00101629	KIAA1026	chr1	OpenSea	Body;Body	0.493426	0.27164	0.221786	6.81947e-05	0.00531568
cg00107046	EPHA2	chr1	S_Shore	Body	0.391261	0.185806	0.205456	0.00114562	0.0252714
cg00118342	UXS1	chr2	OpenSea	Body	0.579671	0.804742	-0.22507	0.00164539	0.0306037
cg00128425	DPP6	chr7	OpenSea	Body;Body;Body	0.777968	0.899571	-0.121603	0.000473077	0.0147103
cg00139455	C2orf71	chr2	OpenSea	1stExon	0.844466	0.94764	-0.103174	0.000160774	0.00798244
cg00152126	CTBP2	chr10	OpenSea	5'UTR;5'UTR	0.832686	0.939518	-0.106833	9.11811e-05	0.00573673
cg00161770	DOCK7	chr1	OpenSea	Body	0.752517	0.855443	-0.102926	0.000415031	0.0135389
cg00164641	WWOX	chr16	OpenSea	Body	0.745889	0.918046	-0.172156	0.000612559	0.0173259
cg00172225	BUB3	chr10	N_Shore	TSS1500;TSS1500	0.766518	0.871376	-0.104859	0.000105252	0.0061218
cg00175735	TMEM30C	chr3	OpenSea	TSS1500;TSS1500	0.816226	0.918932	-0.102707	1.27067e-05	0.00239835
cg00179663	FAM190A	chr4	OpenSea	Body	0.744479	0.857713	-0.113234	0.00024306	0.0103697
cg00204782	TBX1	chr22	Island	Body;Body;Body	0.260608	0.151152	0.109455	0.00368114	0.0489218
cg00212979	EHD1	chr11	S_Shore	TSS1500	0.547545	0.766023	-0.218478	0.00368114	0.0489218
cg00216655	PDZRN3	chr3	OpenSea	Body	0.704	0.869784	-0.165784	4.78989e-06	0.00239534
cg00235313	PPAP2A	chr5	OpenSea	Body;Body	0.763817	0.883679	-0.119862	4.37283e-05	0.0046825
cg00242786	ADPRHL1	chr13	OpenSea	TSS1500	0.73172	0.923488	-0.191768	7.89002e-05	0.00531568
cg00245885	H2AFY	chr5	OpenSea	Body;Body;Body;Body	0.799618	0.906763	-0.107145	7.89002e-05	0.00531568
cg00250454	RGS9	chr17	OpenSea	Body;Body;Body	0.599577	0.80772	-0.208144	6.81947e-05	0.00531568
cg00250743	FGFR2	chr10	OpenSea	Body;Body;Body;Body;Body;Body;Body;Body;Body	0.776247	0.910225	-0.133978	0.000415031	0.0135389
cg00264419	TNFRSF10B	chr8	N_Shelf	Body;Body;Body	0.614221	0.248103	0.366118	6.81947e-05	0.00531568
cg00287773	C5orf32	chr5	OpenSea	Body	0.526135	0.266184	0.25995	0.00129402	0.027103
cg00308936	DDAH1	chr1	OpenSea	Body;5'UTR	0.580631	0.814219	-0.233588	0.00145999	0.0283967
cg00314741	SPAG6	chr10	OpenSea	3'UTR;3'UTR	0.813032	0.913352	-0.10032	4.05452e-06	0.0023696
cg00318877	METT5D1	chr11	OpenSea	Body;Body	0.774944	0.875793	-0.10085	0.000278324	0.0113453
cg00320138	OR8D1	chr11	OpenSea	TSS1500	0.594734	0.843212	-0.248478	0.00368114	0.0489218
cg00320790	ENPP2	chr8	OpenSea	Body;Body;Body	0.605445	0.792496	-0.187051	0.00233926	0.0369618
cg00322121	LNX1	chr4	OpenSea	Body;Body	0.717626	0.849279	-0.131653	0.00145999	0.0283967
cg00323861	UGT2B28	chr4	OpenSea	Body	0.749159	0.872738	-0.123579	0.00329221	0.0459036
cg00328720	EXTL3	chr8	S_Shelf	5'UTR	0.501099	0.267926	0.233173	1.73149e-06	0.0018259
cg00332882	LOC284788	chr20	OpenSea	Body;Body	0.76512	0.89324	-0.12812	0.00101309	0.0236038
cg00336986	OR5H2	chr3	OpenSea	TSS1500	0.784452	0.911654	-0.127202	0.00185223	0.0319176
cg00338852	ARL13B	chr3	OpenSea	3'UTR;3'UTR	0.802634	0.906262	-0.103628	0.000415031	0.0135389
cg00346623	BTBD9	chr6	OpenSea	Body;Body;Body	0.740989	0.877764	-0.136775	0.000538626	0.0159315
cg00352005	KDM3A	chr2	S_Shelf	Body;Body	0.578332	0.823606	-0.245275	0.00129402	0.027103
cg00353659	CAMTA1	chr1	OpenSea	Body	0.681987	0.840722	-0.158735	0.000415031	0.0135389
cg00356723	NAA40	chr11	N_Shore	TSS1500	0.130727	0.0185706	0.112156	0.000473077	0.0147103
cg00380846	LOC100132247	chr16	OpenSea	Body;Body	0.803234	0.903459	-0.100225	0.00024306	0.0103697
cg00405803	LOC645323	chr5	N_Shelf	Body	0.647283	0.796119	-0.148836	0.00233926	0.0369618
cg00409816	PRKCZ	chr1	N_Shore	5'UTR;Body;5'UTR	0.572322	0.783408	-0.211086	0.00145999	0.0283967
cg00420348	EFCAB4A	chr11	Island	Body	0.351328	0.150533	0.200795	0.000789561	0.0202968
cg00451651	VPS13B	chr8	OpenSea	Body;Body	0.774972	0.900139	-0.125166	7.84242e-06	0.00239835
cg00461841	ATF7IP2	chr16	OpenSea	5'UTR	0.741786	0.865372	-0.123586	7.89002e-05	0.00531568
cg00472758	TBC1D24	chr16	S_Shelf	3'UTR	0.608053	0.399474	0.208579	0.00368114	0.0489218
cg00477226	BTLA	chr3	OpenSea	3'UTR;3'UTR	0.803767	0.910501	-0.106734	0.000415031	0.0135389
cg00482162	SH3RF3	chr2	OpenSea	Body	0.606933	0.238551	0.368382	0.00208272	0.0346345
cg00485515	C6orf163	chr6	OpenSea	1stExon	0.752171	0.891145	-0.138974	0.00129402	0.027103
cg00487831	CBFB	chr16	OpenSea	Body;Body	0.788964	0.899022	-0.110058	0.00145999	0.0283967
cg00491428	PRKAG2	chr7	OpenSea	Body	0.731032	0.840774	-0.109742	0.00024306	0.0103697
cg00506250	FHIT	chr3	OpenSea	5'UTR;5'UTR	0.749705	0.900615	-0.15091	0.000415031	0.0135389
cg00542880	C9orf3	chr9	N_Shore	Body	0.672576	0.835472	-0.162896	0.00129402	0.027103
cg00542975	CLASP1	chr2	OpenSea	5'UTR;5'UTR;5'UTR	0.46831	0.169353	0.298957	0.00329221	0.0459036
cg00569808	ZCCHC14	chr16	OpenSea	Body	0.791469	0.908697	-0.117228	1.73149e-06	0.0018259
cg00572756	PTPRN2	chr7	OpenSea	Body;Body;Body	0.695065	0.824151	-0.129086	0.000363692	0.0132547
cg00578637	SMYD1	chr2	OpenSea	TSS1500	0.792424	0.893617	-0.101193	7.89002e-05	0.00531568
cg00579807	OPN5	chr6	OpenSea	Body;Body	0.800846	0.915155	-0.114308	0.000695847	0.0186487
cg00580752	RNU5E	chr5	OpenSea	Body;Body;Body	0.57247	0.805082	-0.232611	0.00262444	0.0397584
cg00583147	CD247	chr1	OpenSea	TSS1500;TSS1500	0.716723	0.83905	-0.122327	0.00208272	0.0346345
cg00587790	BBS9	chr7	OpenSea	Body;Body;Body;Body	0.741584	0.84833	-0.106745	0.000278324	0.0113453
cg00591421	SORCS3	chr10	OpenSea	Body	0.83489	0.935893	-0.101002	0.000612559	0.0173259
cg00611227	DPP10	chr2	OpenSea	Body;Body	0.724005	0.847223	-0.123218	5.88738e-05	0.00531568
cg00621197	S100B	chr21	Island	3'UTR	0.656073	0.817	-0.160927	0.00368114	0.0489218
cg00634542	SLC11A1	chr2	N_Shore	Body	0.606579	0.81591	-0.209332	0.00233926	0.0369618
cg00650309	CCNDBP1	chr15	N_Shore	TSS1500;Body;TSS1500;TSS1500	0.757818	0.860812	-0.102995	6.66163e-06	0.00239835
cg00663719	WWOX	chr16	OpenSea	Body;Body	0.707559	0.841965	-0.134406	0.00114562	0.0252714
cg00666047	MSI2	chr17	OpenSea	Body	0.832878	0.93837	-0.105493	5.88738e-05	0.00531568
cg00672333	SRCIN1	chr17	N_Shore	Body	0.418707	0.124666	0.29404	0.000894879	0.0218025
cg00685573	NRXN3	chr14	N_Shelf	Body	0.699503	0.825454	-0.125952	0.00329221	0.0459036
cg00686926	GRK7	chr3	N_Shore	Body	0.631592	0.876827	-0.245235	0.00262444	0.0397584
cg00689225	NFKBIA	chr14	N_Shore	Body	0.683446	0.331362	0.352084	0.00114562	0.0252714
cg00697095	GRB7	chr17	OpenSea	5'UTR;5'UTR	0.445663	0.280273	0.16539	0.00101309	0.0236038
cg00700039	SMCHD1	chr18	S_Shelf	Body	0.481153	0.144554	0.336599	0.00129402	0.027103
cg00715197	RAD51L1	chr14	OpenSea	Body;Body;Body	0.451009	0.223207	0.227802	0.000121356	0.00673537
cg00727262	TNNC1	chr3	N_Shore	TSS1500;TSS200	0.192008	0.0868484	0.10516	0.00145999	0.0283967
cg00730694	FAM135B	chr8	OpenSea	3'UTR	0.722382	0.863934	-0.141553	0.00233926	0.0369618
cg00749118	MAD1L1	chr7	S_Shore	Body;Body;Body	0.791412	0.947715	-0.156304	0.000415031	0.0135389
cg00750399	HELZ	chr17	OpenSea	Body	0.785409	0.889737	-0.104328	4.78989e-06	0.00239534
cg00753138	KIF5C	chr2	OpenSea	Body	0.792216	0.895685	-0.103469	0.000695847	0.0186487
cg00764307	ASB2	chr14	S_Shore	Body	0.443962	0.232993	0.210969	0.00233926	0.0369618
cg00765144	MLLT10	chr10	OpenSea	Body;Body	0.771487	0.876556	-0.10507	2.44201e-06	0.0019106
cg00769590	WNT5B	chr12	S_Shore	3'UTR;3'UTR	0.733729	0.610215	0.123515	0.00208272	0.0346345
cg00830492	TNS3	chr7	OpenSea	Body	0.482456	0.853289	-0.370833	0.00208272	0.0346345
cg00836542	ACOT6	chr14	S_Shelf	TSS200	0.714963	0.840521	-0.125558	0.00294108	0.0423843
cg00838040	ATP2C2	chr16	OpenSea	Body	0.766286	0.903627	-0.13734	1.27067e-05	0.00239835
cg00859858	ZC3H12A	chr1	S_Shelf	Body	0.58028	0.258846	0.321434	0.000894879	0.0218025
cg00869330	CCNY	chr10	N_Shelf	5'UTR	0.515359	0.229832	0.285526	0.000473077	0.0147103
cg00871718	GRM6	chr5	N_Shore	Body	0.723578	0.834779	-0.111201	0.000612559	0.0173259
cg00888154	PIGG	chr4	OpenSea	Body;Body	0.774578	0.89395	-0.119373	0.000894879	0.0218025
cg00895070	FBXO15	chr18	N_Shore	Body;5'UTR	0.787729	0.888125	-0.100396	0.00129402	0.027103
cg00897276	SRGAP3	chr3	OpenSea	Body;Body	0.741939	0.852201	-0.110262	0.00145999	0.0283967
cg00905312	TRIP12	chr2	OpenSea	Body	0.832945	0.939615	-0.10667	7.89002e-05	0.00531568
cg00916635	PTPN22	chr1	OpenSea	5'UTR;1stExon;5'UTR;1stExon	0.521698	0.224834	0.296865	0.00294108	0.0423843
cg00919280	CNTN1	chr12	OpenSea	Body;Body	0.750104	0.854461	-0.104357	6.81947e-05	0.00531568
cg00931972	WWOX	chr16	OpenSea	Body	0.557806	0.820843	-0.263037	0.000473077	0.0147103
cg00945409	LOC283050	chr10	S_Shelf	Body;Body;Body	0.630579	0.378978	0.251601	0.00101309	0.0236038
cg00961166	BCDIN3D	chr12	S_Shore	TSS200	0.108364	0.00518742	0.103177	2.03741e-05	0.00310788
cg00967854	RCC2	chr1	OpenSea	Body;Body	0.824499	0.936847	-0.112347	0.00145999	0.0283967
cg00968638	ZFP36L2	chr2	N_Shore	3'UTR	0.393436	0.20059	0.192846	9.11811e-05	0.00573673
cg00980519	SIRPB2	chr20	OpenSea	TSS1500;TSS1500	0.83714	0.949129	-0.111989	0.00185223	0.0319176
cg00981070	PRKCZ	chr1	Island	5'UTR;Body;5'UTR	0.626019	0.868124	-0.242105	0.00164539	0.0306037
cg00997917	ABLIM1	chr10	OpenSea	TSS1500;TSS1500	0.789573	0.896914	-0.107341	7.89002e-05	0.00531568
cg01005180	PRKAG2	chr7	OpenSea	Body;Body	0.384088	0.214404	0.169684	0.00164539	0.0306037
cg01045835	HAPLN1	chr5	OpenSea	5'UTR	0.591303	0.848732	-0.257429	0.00185223	0.0319176
cg01049916	FGFR2	chr10	OpenSea	Body;Body;Body;Body;Body;Body;Body;Body;Body	0.77888	0.884269	-0.10539	0.000363692	0.0132547
cg01058360	PRKAG2	chr7	OpenSea	Body;Body	0.645035	0.232851	0.412184	0.00262444	0.0397584
cg01073708	EBAG9	chr8	S_Shelf	5'UTR;5'UTR	0.758948	0.86848	-0.109533	0.000538626	0.0159315
cg01076708	TMEM45B	chr11	S_Shelf	5'UTR	0.731615	0.883985	-0.152369	0.00145999	0.0283967
cg01093786	MAML2	chr11	OpenSea	Body	0.385256	0.181309	0.203947	0.00208272	0.0346345
cg01096381	FGF1	chr5	OpenSea	5'UTR;5'UTR;5'UTR;5'UTR;Body;Body	0.762863	0.910989	-0.148127	0.00114562	0.0252714
cg01104377	STOX2	chr4	OpenSea	Body	0.776747	0.918017	-0.14127	7.89002e-05	0.00531568
cg01113896	PARD3	chr10	OpenSea	Body	0.767979	0.936753	-0.168774	0.00233926	0.0369618
cg01120308	PICALM	chr11	S_Shore	TSS1500;TSS1500	0.365514	0.202032	0.163481	0.00233926	0.0369618
cg01139880	TELO2	chr16	S_Shore	Body	0.709211	0.879907	-0.170696	0.00233926	0.0369618
cg01189638	TNFAIP6	chr2	OpenSea	TSS1500	0.725407	0.874262	-0.148855	0.000105252	0.0061218
cg01190330	OR12D3	chr6	OpenSea	1stExon;3'UTR	0.790902	0.899451	-0.108549	0.000105252	0.0061218
cg01230890	DNAJC10	chr2	S_Shelf	Body	0.729234	0.840804	-0.11157	5.88738e-05	0.00531568
cg01238073	GRB10	chr7	OpenSea	5'UTR;Body;Body;5'UTR	0.515355	0.769758	-0.254402	0.00129402	0.027103
cg01240724	FGFR2	chr10	OpenSea	Body;Body;Body;Body;Body;Body;Body;Body;Body	0.78311	0.891039	-0.107928	5.88738e-05	0.00531568
cg01267150	FRMD4A	chr10	OpenSea	Body	0.627846	0.234591	0.393256	0.00101309	0.0236038
cg01268704	NR2E1	chr6	S_Shelf	Body	0.758578	0.861642	-0.103064	0.000139762	0.00728201
cg01291854	ELK3	chr12	OpenSea	5'UTR	0.490525	0.271569	0.218956	0.000789561	0.0202968
cg01291863	LOC283332	chr12	OpenSea	TSS1500	0.771772	0.927642	-0.155869	0.00101309	0.0236038
cg01310397	MUC4	chr3	S_Shore	Body;Body;Body	0.736346	0.845131	-0.108786	0.00114562	0.0252714
cg01334232	ZMAT3	chr3	OpenSea	Body;Body	0.619159	0.817164	-0.198005	0.00129402	0.027103
cg01346152	DHRS3	chr1	S_Shore	TSS1500	0.208045	0.0718411	0.136204	0.000160774	0.00798244
cg01357429	EVX1	chr7	Island	Body	0.380628	0.158745	0.221883	0.00031834	0.0121879
cg01371072	PITX2	chr4	N_Shore	Body;Body;Body	0.520746	0.15607	0.364675	0.00368114	0.0489218
cg01374654	CMTM7	chr3	N_Shore	TSS1500;TSS1500	0.224578	0.0862841	0.138294	0.00129402	0.027103
cg01379730	MYO3B	chr2	OpenSea	Body;Body;Body	0.742898	0.890754	-0.147856	0.000363692	0.0132547
cg01380884	EDC3	chr15	OpenSea	3'UTR;3'UTR;3'UTR	0.549977	0.788964	-0.238987	0.000212021	0.00960292
cg01386978	PARK2	chr6	S_Shore	Body;Body;Body	0.694776	0.830459	-0.135683	7.89002e-05	0.00531568
cg01389283	UBQLNL	chr11	OpenSea	TSS1500	0.760585	0.914691	-0.154105	0.00024306	0.0103697
cg01391681	PRSS37	chr7	OpenSea	1stExon;5'UTR	0.79861	0.912037	-0.113428	0.000184734	0.00869164
cg01396832	REXO1L1	chr8	N_Shore	1stExon;3'UTR	0.632591	0.744142	-0.111551	0.00262444	0.0397584
cg01409460	BMPER	chr7	OpenSea	Body	0.637785	0.208058	0.429727	0.000105252	0.0061218
cg01439119	TCP11L2	chr12	OpenSea	3'UTR	0.758837	0.866604	-0.107767	0.00233926	0.0369618
cg01441421	ELMO1	chr7	OpenSea	Body;Body;Body	0.664838	0.897465	-0.232627	0.00262444	0.0397584
cg01468711	QPRT	chr16	Island	Body	0.795776	0.906851	-0.111075	0.00164539	0.0306037
cg01471153	GOLGA8B	chr15	Island	TSS1500	0.212308	0.0975407	0.114768	0.000695847	0.0186487
cg01535312	MOCS1	chr6	S_Shore	TSS1500;TSS1500	0.776594	0.895071	-0.118477	0.00185223	0.0319176
cg01546793	SIK3	chr11	OpenSea	Body	0.758453	0.862403	-0.103949	0.000415031	0.0135389
cg01548743	C14orf184	chr14	S_Shore	TSS200	0.539652	0.779798	-0.240146	0.00368114	0.0489218
cg01565608	ADAM32	chr8	N_Shore	TSS1500	0.793067	0.941364	-0.148297	1.48897e-05	0.00263601
cg01607569	CELSR3	chr3	N_Shore	1stExon	0.816132	0.919815	-0.103682	0.000415031	0.0135389
cg01609214	MIR30D	chr8	OpenSea	TSS1500	0.734827	0.850826	-0.116	0.00233926	0.0369618
cg01628140	C12orf48	chr12	OpenSea	3'UTR;Body	0.761566	0.86932	-0.107755	6.81947e-05	0.00531568
cg01645676	C7orf50	chr7	S_Shore	Body;Body;Body	0.687182	0.797443	-0.11026	0.00114562	0.0252714
cg01659489	MIR548N	chr2	OpenSea	Body;3'UTR	0.76065	0.864299	-0.103649	2.05749e-06	0.0019106
cg01697719	TBX1	chr22	Island	Body;Body;Body	0.183165	0.00746194	0.175703	0.00164539	0.0306037
cg01698567	SFTA3	chr14	OpenSea	3'UTR	0.684455	0.815117	-0.130662	0.00329221	0.0459036
cg01706498	KLHL6	chr3	OpenSea	Body	0.76349	0.881191	-0.117701	0.000695847	0.0186487
cg01716252	ADARB1	chr21	N_Shore	5'UTR;5'UTR;5'UTR;Body;Body;5'UTR;Body	0.58113	0.828477	-0.247347	0.00129402	0.027103
cg01717194	STOML3	chr13	OpenSea	Body;Body	0.768149	0.876295	-0.108146	5.88738e-05	0.00531568
cg01726073	CACNA1I	chr22	OpenSea	TSS1500;TSS1500	0.813358	0.928085	-0.114728	0.000789561	0.0202968
cg01726287	COX8C	chr14	N_Shore	TSS1500;5'UTR	0.721048	0.850588	-0.12954	7.89002e-05	0.00531568
cg01743235	LYG2	chr2	OpenSea	3'UTR	0.74681	0.849513	-0.102703	0.00185223	0.0319176
cg01748193	SLC22A11	chr11	Island	Body	0.804472	0.908249	-0.103777	0.00164539	0.0306037
cg01748703	AASS	chr7	OpenSea	Body	0.725056	0.834311	-0.109255	0.000184734	0.00869164
cg01751245	SPRED2	chr2	OpenSea	5'UTR;1stExon;Body	0.457625	0.219809	0.237816	0.00329221	0.0459036
cg01752628	SPACA3	chr17	OpenSea	TSS1500	0.676508	0.840047	-0.163539	0.00114562	0.0252714
cg01753209	NCRNA00111	chr21	OpenSea	TSS1500	0.737907	0.172707	0.5652	0.000473077	0.0147103
cg01754780	SRCIN1	chr17	Island	Body	0.339697	0.169457	0.170241	1.74274e-05	0.00274471
cg01759986	LOC284788	chr20	OpenSea	Body;Body	0.832019	0.942166	-0.110147	0.000105252	0.0061218
cg01802180	BTG4	chr11	N_Shelf	5'UTR	0.687743	0.816173	-0.12843	0.00368114	0.0489218
cg01843506	CCR4	chr3	OpenSea	1stExon;5'UTR	0.526645	0.810341	-0.283696	0.00208272	0.0346345
cg01867950	TMEM71	chr8	OpenSea	3'UTR;3'UTR	0.697931	0.849747	-0.151816	0.000695847	0.0186487
cg01883662	TM4SF19	chr3	OpenSea	TSS200	0.649679	0.46727	0.182409	1.48897e-05	0.00263601
cg01884549	MAP1LC3B2	chr12	OpenSea	5'UTR	0.523576	0.190702	0.332874	0.00145999	0.0283967
cg01893041	PIK3R1	chr5	N_Shore	Body;TSS1500	0.174736	0.0675883	0.107148	0.000184734	0.00869164
cg01897191	ODZ2	chr5	OpenSea	Body	0.602794	0.799649	-0.196855	6.81947e-05	0.00531568
cg01905172	ZBTB22	chr6	N_Shore	Body;Body	0.832735	0.935473	-0.102738	0.000160774	0.00798244
cg01915525	EP400NL	chr12	N_Shore	Body	0.68955	0.8194	-0.12985	9.11811e-05	0.00573673
cg01933519	LEPR	chr1	OpenSea	5'UTR;5'UTR;Body;5'UTR	0.447787	0.28536	0.162427	6.81947e-05	0.00531568
cg01934787	LRRFIP2	chr3	OpenSea	Body;Body;Body	0.733941	0.85721	-0.123269	0.00294108	0.0423843
cg01944484	FAM138D	chr12	OpenSea	TSS1500	0.602715	0.785837	-0.183122	0.00164539	0.0306037
cg01967399	HAND2	chr4	N_Shore	3'UTR	0.611225	0.295049	0.316176	0.00114562	0.0252714
cg01983393	SEMA3E	chr7	OpenSea	Body	0.77604	0.88856	-0.11252	0.000538626	0.0159315
cg02009601	C8orf83	chr8	S_Shore	TSS1500	0.709587	0.865481	-0.155894	0.000121356	0.00673537
cg02023215	OR2W1	chr6	OpenSea	1stExon	0.738515	0.839412	-0.100896	5.07683e-05	0.00516283
cg02027735	C20orf95	chr20	S_Shelf	Body	0.320215	0.195816	0.124399	0.000105252	0.0061218
cg02031326	ARHGEF3	chr3	N_Shore	5'UTR	0.616631	0.795182	-0.178551	0.00101309	0.0236038
cg02042623	NT5DC3	chr12	OpenSea	Body	0.733991	0.917032	-0.183042	0.00262444	0.0397584
cg02045355	BTN3A2	chr6	OpenSea	TSS1500	0.185099	0.0829737	0.102125	0.00129402	0.027103
cg02045493	ANO6	chr12	OpenSea	Body;Body;Body;Body	0.769324	0.941532	-0.172208	5.88738e-05	0.00531568
cg02047170	TNPO1	chr5	N_Shore	TSS1500;Body	0.794591	0.922966	-0.128374	0.000612559	0.0173259
cg02047221	BSN	chr3	N_Shelf	Body	0.740432	0.852578	-0.112146	0.000612559	0.0173259
cg02048220	TTC7B	chr14	OpenSea	Body	0.736441	0.889582	-0.153141	0.00208272	0.0346345
cg02068166	C2CD4B	chr15	S_Shore	TSS1500	0.536875	0.856085	-0.31921	0.00233926	0.0369618
cg02071553	MIR216B	chr2	OpenSea	TSS1500	0.754141	0.856326	-0.102185	0.000473077	0.0147103
cg02073081	VGLL4	chr3	OpenSea	Body	0.381266	0.225993	0.155273	0.000894879	0.0218025
cg02081305	SULT6B1	chr2	OpenSea	Body	0.771973	0.886763	-0.11479	0.000538626	0.0159315
cg02083528	FAM73A	chr1	S_Shelf	Body	0.746985	0.849104	-0.102119	0.000278324	0.0113453
cg02084561	ADAMTS18	chr16	OpenSea	3'UTR	0.632934	0.762134	-0.1292	0.000894879	0.0218025
cg02085786	TSPAN13	chr7	S_Shelf	Body	0.70855	0.852691	-0.144141	0.000139762	0.00728201
cg02097667	ZSWIM6	chr5	OpenSea	Body	0.754792	0.861987	-0.107195	0.000894879	0.0218025
cg02111433	FTO	chr16	OpenSea	Body	0.604813	0.794705	-0.189892	0.000184734	0.00869164
cg02126051	ZIC4	chr3	N_Shore	Body;Body;Body	0.35392	0.126024	0.227896	0.000612559	0.0173259
cg02131853	TMEM156	chr4	OpenSea	TSS1500	0.461436	0.14659	0.314846	0.00145999	0.0283967
cg02161039	CCDC40	chr17	S_Shore	Body	0.643751	0.853594	-0.209843	0.000105252	0.0061218
cg02169859	KIAA1529	chr9	N_Shore	Body	0.667492	0.864203	-0.196711	0.00185223	0.0319176
cg02175309	NUBPL	chr14	OpenSea	Body	0.72181	0.89769	-0.175879	0.00368114	0.0489218
cg02187259	FAM49A	chr2	OpenSea	5'UTR	0.591996	0.213876	0.37812	0.000105252	0.0061218
cg02189597	RORA	chr15	N_Shelf	Body;Body;Body;Body	0.653225	0.78788	-0.134656	0.000789561	0.0202968
cg02194223	EVX1	chr7	Island	Body	0.479284	0.271685	0.207599	0.000184734	0.00869164
cg02206807	STIM1	chr11	OpenSea	Body	0.78409	0.89484	-0.11075	5.07683e-05	0.00516283
cg02230495	HIBCH	chr2	OpenSea	Body;Body	0.747537	0.878008	-0.130471	2.37914e-05	0.0033068
cg02231601	CTRB2	chr16	OpenSea	Body	0.50076	0.688378	-0.187618	0.00129402	0.027103
cg02232840	KIAA1026	chr1	OpenSea	Body;Body	0.778053	0.899755	-0.121702	0.00145999	0.0283967
cg02234653	AP1S3	chr2	OpenSea	Body	0.636888	0.273377	0.363511	0.000538626	0.0159315
cg02243606	RDX	chr11	OpenSea	Body	0.736237	0.869213	-0.132977	2.37914e-05	0.0033068
cg02246055	ZFHX3	chr16	Island	Body;Body	0.459887	0.198071	0.261816	0.00164539	0.0306037
cg02264990	HOXC4	chr12	N_Shore	5'UTR;TSS1500	0.155233	0.021532	0.133701	0.00185223	0.0319176
cg02276361	REEP3	chr10	OpenSea	Body	0.754318	0.879784	-0.125465	5.88738e-05	0.00531568
cg02287279	LYSMD3	chr5	OpenSea	3'UTR	0.719329	0.844483	-0.125154	1.74274e-05	0.00274471
cg02292450	CSMD3	chr8	OpenSea	Body;Body;TSS200	0.734132	0.852846	-0.118715	0.00031834	0.0121879
cg02297838	MIR19A	chr13	S_Shore	TSS1500;Body;TSS1500;Body;TSS1500;TSS1500;TSS1500;TSS1500	0.56894	0.339451	0.229489	0.00129402	0.027103
cg02300083	ASB15	chr7	OpenSea	5'UTR;1stExon	0.734379	0.864801	-0.130422	0.000184734	0.00869164
cg02301815	KIAA1267	chr17	OpenSea	1stExon	0.705036	0.842404	-0.137368	0.00031834	0.0121879
cg02305113	MAD1L1	chr7	N_Shore	Body;Body;Body	0.688595	0.851572	-0.162978	0.00024306	0.0103697
cg02312706	FBXO31	chr16	OpenSea	Body;Body	0.770586	0.89319	-0.122603	0.00368114	0.0489218
cg02313829	KLHL35	chr11	Island	Body	0.818226	0.920249	-0.102023	0.00185223	0.0319176
cg02327894	DENND1C	chr19	S_Shelf	Body	0.732621	0.858851	-0.12623	0.00208272	0.0346345
cg02331784	ZBTB20	chr3	OpenSea	5'UTR;5'UTR;5'UTR;5'UTR;5'UTR;Body;5'UTR	0.774027	0.924608	-0.150581	1.08312e-05	0.00239835
cg02337583	ZC3H11A	chr1	N_Shore	TSS1500	0.640131	0.838429	-0.198299	0.00145999	0.0283967
cg02351406	SNORD114-20	chr14	OpenSea	Body;TSS1500	0.641691	0.271879	0.369812	0.00114562	0.0252714
cg02355033	SETDB2	chr13	OpenSea	Body;Body	0.769796	0.875887	-0.106091	0.00368114	0.0489218
cg02359506	UCHL1	chr4	OpenSea	3'UTR	0.530477	0.811777	-0.2813	0.00129402	0.027103
cg02364518	SYNE1	chr6	OpenSea	Body;Body;Body	0.717317	0.836296	-0.11898	0.000894879	0.0218025
cg02372037	PRICKLE1	chr12	OpenSea	Body;Body;Body;Body	0.523988	0.795559	-0.271571	0.00208272	0.0346345
cg02375313	EXOC2	chr6	S_Shore	5'UTR;TSS1500	0.702999	0.821832	-0.118833	0.000184734	0.00869164
cg02376806	LRRC66	chr4	OpenSea	TSS200	0.655833	0.779894	-0.12406	0.00329221	0.0459036
cg02384543	ZNF837	chr19	Island	Body;Body	0.822058	0.932877	-0.110819	0.000415031	0.0135389
cg02399275	SYCP3	chr12	N_Shelf	Body	0.699403	0.820381	-0.120978	0.000139762	0.00728201
cg02437787	COTL1	chr16	OpenSea	3'UTR	0.581618	0.755221	-0.173603	0.00145999	0.0283967
cg02440562	SPATA21	chr1	N_Shelf	TSS200	0.603751	0.779023	-0.175272	0.00233926	0.0369618
cg02459389	ZZEF1	chr17	OpenSea	Body	0.601595	0.832139	-0.230543	0.00294108	0.0423843
cg02461406	CSRNP3	chr2	OpenSea	Body	0.589525	0.838999	-0.249474	0.000612559	0.0173259
cg02469356	SMURF1	chr7	OpenSea	Body;Body	0.78773	0.890649	-0.102919	0.00164539	0.0306037
cg02493905	TUFT1	chr1	OpenSea	Body;Body	0.682154	0.421404	0.26075	3.23293e-05	0.00390106
cg02506867	NFATC3	chr16	S_Shore	Body;Body;Body;Body	0.255317	0.105678	0.149639	0.000415031	0.0135389
cg02511767	ATM	chr11	OpenSea	Body;Body	0.771583	0.878846	-0.107264	6.66163e-06	0.00239835
cg02515217	MIR21	chr17	OpenSea	TSS200	0.48352	0.220376	0.263144	9.11811e-05	0.00573673
cg02515233	MAMDC2	chr9	Island	1stExon;5'UTR	0.226038	0.122645	0.103393	0.00262444	0.0397584
cg02524834	CCND3	chr6	OpenSea	5'UTR;5'UTR	0.499743	0.215675	0.284068	2.37914e-05	0.0033068
cg02531277	CUX1	chr7	N_Shore	Body;Body;Body	0.860478	0.96605	-0.105572	0.000894879	0.0218025
cg02531479	IRX2	chr5	N_Shore	Body;Body	0.526574	0.24796	0.278614	0.000363692	0.0132547
cg02539809	C7orf58	chr7	OpenSea	Body;Body	0.464917	0.253442	0.211475	0.00208272	0.0346345
cg02540537	C7orf53	chr7	OpenSea	1stExon;5'UTR;5'UTR	0.786253	0.893656	-0.107403	1.08312e-05	0.00239835
cg02542207	PROS1	chr3	OpenSea	3'UTR	0.777119	0.877748	-0.100628	0.00024306	0.0103697
cg02548912	CAGE1	chr6	OpenSea	Body;Body;Body	0.784709	0.891361	-0.106653	3.42806e-06	0.00210492
cg02549628	SPP1	chr4	OpenSea	TSS1500;TSS1500;TSS1500	0.660966	0.239554	0.421412	0.000415031	0.0135389
cg02562282	FBXL17	chr5	OpenSea	Body	0.788915	0.906046	-0.117132	0.000415031	0.0135389
cg02578087	C3orf32	chr3	OpenSea	Body	0.405781	0.127842	0.277938	0.000212021	0.00960292
cg02580262	LOC100130581	chr17	N_Shelf	Body;Body	0.783455	0.891352	-0.107897	0.00368114	0.0489218
cg02588098	WWOX	chr16	OpenSea	Body	0.789871	0.920523	-0.130652	1.48897e-05	0.00263601
cg02593601	STAM	chr10	OpenSea	Body	0.764402	0.866634	-0.102232	4.37283e-05	0.0046825
cg02597894	VARS	chr6	N_Shelf	Body	0.651107	0.318551	0.332555	9.22179e-06	0.00239835
cg02612270	LMF1	chr16	S_Shore	Body	0.760611	0.918498	-0.157888	0.00185223	0.0319176
cg02629794	GLB1L2	chr11	N_Shore	Body	0.831982	0.933005	-0.101023	0.000121356	0.00673537
cg02637309	ST14	chr11	N_Shelf	Body	0.791182	0.905009	-0.113827	0.00114562	0.0252714
cg02661431	RNF220	chr1	OpenSea	Body	0.52632	0.83654	-0.310221	0.00294108	0.0423843
cg02691393	MGAT5	chr2	OpenSea	Body	0.784003	0.675848	0.108155	0.00329221	0.0459036
cg02697979	ABTB2	chr11	OpenSea	Body	0.611793	0.184889	0.426904	0.000212021	0.00960292
cg02700491	MCTP2	chr15	OpenSea	TSS1500;TSS1500	0.501142	0.807432	-0.306291	0.00262444	0.0397584
cg02711479	STK40	chr1	N_Shelf	5'UTR	0.649888	0.836827	-0.186939	0.00208272	0.0346345
cg02720600	SENP6	chr6	OpenSea	3'UTR;3'UTR	0.780484	0.889597	-0.109112	5.65205e-06	0.00239835
cg02742676	PCDHA7	chr5	OpenSea	Body;Body;Body;Body;Body;Body;Body;Body;Body;Body;Body;Body;Body;Body;Body;Body;Body;Body	0.715445	0.857342	-0.141898	0.000105252	0.0061218
cg02747823	RBM20	chr10	OpenSea	Body	0.75171	0.894425	-0.142715	0.000695847	0.0186487
cg02750154	MGMT	chr10	OpenSea	Body	0.746822	0.85613	-0.109307	0.000415031	0.0135389
cg02751453	HSBP1L1	chr18	S_Shore	Body	0.173475	0.073055	0.10042	0.00262444	0.0397584
cg02765418	RIF1	chr2	N_Shore	TSS1500	0.723386	0.83475	-0.111364	0.00031834	0.0121879
cg02782634	TMEM49	chr17	OpenSea	Body	0.432554	0.183523	0.249032	0.00114562	0.0252714
cg02789915	GYG1	chr3	OpenSea	Body	0.74959	0.852944	-0.103353	0.00294108	0.0423843
cg02817007	RASSF1	chr3	S_Shore	TSS1500;Body;TSS1500	0.805221	0.908056	-0.102835	0.000415031	0.0135389
cg02853497	RPS15AP10	chr1	OpenSea	TSS1500;Body	0.586457	0.826023	-0.239566	0.00101309	0.0236038
cg02875185	FLJ43663	chr7	N_Shore	Body;Body	0.749018	0.864821	-0.115803	0.000894879	0.0218025
cg02885583	BANP	chr16	OpenSea	Body;Body	0.797127	0.899713	-0.102586	0.000212021	0.00960292
cg02890044	SLC9A11	chr1	OpenSea	5'UTR	0.801149	0.916214	-0.115065	0.00294108	0.0423843
cg02901843	JPH1	chr8	OpenSea	3'UTR	0.672219	0.811348	-0.139129	0.00114562	0.0252714
cg02920604	MYO1E	chr15	OpenSea	Body	0.413367	0.252037	0.16133	0.00164539	0.0306037
cg02927821	LOC730755	chr17	OpenSea	TSS1500	0.483041	0.231654	0.251387	0.00294108	0.0423843
cg02937802	CXCR2	chr2	OpenSea	5'UTR;5'UTR	0.779152	0.879295	-0.100143	7.89002e-05	0.00531568
cg02960125	ZNF648	chr1	Island	Body	0.825378	0.926267	-0.100889	0.00129402	0.027103
cg02971546	SH3TC1	chr4	OpenSea	TSS1500	0.219466	0.0659262	0.153539	5.88738e-05	0.00531568
cg02976359	CHL1	chr3	N_Shelf	5'UTR	0.762193	0.863858	-0.101665	3.7621e-05	0.00432445
cg02980249	VARS	chr6	N_Shelf	Body	0.584354	0.262626	0.321728	2.03741e-05	0.00310788
cg02993564	TSNARE1	chr8	OpenSea	Body	0.781131	0.889579	-0.108448	0.00164539	0.0306037
cg03024740	IDUA	chr4	N_Shore	Body	0.776119	0.888381	-0.112262	0.00185223	0.0319176
cg03035213	ZNF469	chr16	Island	Body	0.254782	0.081143	0.173639	0.00185223	0.0319176
cg03041510	LAMB1	chr7	OpenSea	Body	0.408435	0.199494	0.208941	0.000894879	0.0218025
cg03045764	TMEM229B	chr14	N_Shore	3'UTR	0.792323	0.913973	-0.12165	1.27067e-05	0.00239835
cg03050981	LEPR	chr1	OpenSea	5'UTR;5'UTR;5'UTR	0.681629	0.783807	-0.102177	0.00233926	0.0369618
cg03056265	OR2B2	chr6	OpenSea	TSS1500	0.775797	0.885758	-0.109961	1.48897e-05	0.00263601
cg03064228	NKD1	chr16	Island	Body	0.635039	0.805273	-0.170234	0.00114562	0.0252714
cg03068346	PFKP	chr10	S_Shelf	Body	0.650505	0.28122	0.369285	0.00262444	0.0397584
cg03106852	LAMA4	chr6	OpenSea	Body;Body;Body	0.709853	0.871201	-0.161348	0.00294108	0.0423843
cg03117487	CACNA1E	chr1	OpenSea	Body	0.695328	0.816244	-0.120916	0.00114562	0.0252714
cg03119435	CHST4	chr16	OpenSea	5'UTR;5'UTR	0.743534	0.871188	-0.127655	0.00368114	0.0489218
cg03141679	PROX1	chr1	OpenSea	Body	0.786887	0.905619	-0.118732	7.89002e-05	0.00531568
cg03155733	ADAD1	chr4	N_Shore	TSS1500	0.753153	0.867368	-0.114215	4.37283e-05	0.0046825
cg03177972	ODZ4	chr11	OpenSea	Body	0.785286	0.923136	-0.13785	7.89002e-05	0.00531568
cg03181943	SLC16A10	chr6	S_Shelf	Body	0.451468	0.816509	-0.365041	0.00164539	0.0306037
cg03182688	SLFN12L	chr17	OpenSea	Body	0.427457	0.246045	0.181411	0.000278324	0.0113453
cg03182958	SGPP2	chr2	Island	TSS1500	0.214318	0.0847712	0.129547	0.000160774	0.00798244
cg03185144	KIAA0513	chr16	OpenSea	Body	0.749832	0.912412	-0.16258	0.00145999	0.0283967
cg03191794	TMTC2	chr12	OpenSea	Body	0.791704	0.931576	-0.139872	0.000789561	0.0202968
cg03206044	ARHGAP10	chr4	S_Shelf	Body	0.387489	0.204664	0.182825	0.00114562	0.0252714
cg03215152	EIF2C2	chr8	OpenSea	Body;Body	0.814586	0.929488	-0.114902	2.44201e-06	0.0019106
cg03221073	HMCN1	chr1	OpenSea	Body;Body	0.412807	0.251716	0.161091	0.00164539	0.0306037
cg03229682	PC	chr11	N_Shore	5'UTR;5'UTR	0.706151	0.547782	0.15837	0.00114562	0.0252714
cg03253385	PDE6H	chr12	OpenSea	TSS1500	0.782475	0.894684	-0.112209	9.11811e-05	0.00573673
cg03280235	PBX2	chr6	OpenSea	TSS1500;3'UTR	0.805108	0.592593	0.212515	0.000612559	0.0173259
cg03281139	NFIC	chr19	N_Shore	Body;Body	0.361078	0.168239	0.19284	0.00145999	0.0283967
cg03292206	BUB1	chr2	OpenSea	Body	0.782558	0.888257	-0.105699	0.00024306	0.0103697
cg03295554	ETS1	chr11	S_Shelf	Body	0.4685	0.250926	0.217574	9.22179e-06	0.00239835
cg03315817	ALS2CR8	chr2	OpenSea	Body;Body	0.746738	0.878265	-0.131527	7.89002e-05	0.00531568
cg03336458	TBC1D2B	chr15	OpenSea	Body;Body	0.658581	0.82982	-0.171239	0.00368114	0.0489218
cg03368634	CREBBP	chr16	OpenSea	Body;Body	0.392426	0.759295	-0.366869	0.00294108	0.0423843
cg03403507	AKAP6	chr14	OpenSea	TSS200	0.739113	0.843763	-0.10465	0.00164539	0.0306037
cg03430116	KIAA0513	chr16	OpenSea	5'UTR	0.758798	0.869592	-0.110794	0.00294108	0.0423843
cg03435698	GTDC1	chr2	OpenSea	Body;Body;Body	0.707139	0.816543	-0.109404	0.000415031	0.0135389
cg03442322	NRP1	chr10	OpenSea	Body;Body;Body	0.727339	0.900725	-0.173386	5.88738e-05	0.00531568
cg03458172	SHOX2	chr3	Island	3'UTR;3'UTR;3'UTR	0.483154	0.148858	0.334296	0.00031834	0.0121879
cg03461781	RAGE	chr14	OpenSea	Body	0.79371	0.90857	-0.11486	0.00164539	0.0306037
cg03465861	ISL2	chr15	Island	Body	0.459061	0.191041	0.268021	0.00329221	0.0459036
cg03477792	ANKRD56	chr4	Island	TSS1500	0.193098	0.089912	0.103186	0.00185223	0.0319176
cg03478610	PPP2R3A	chr3	OpenSea	5'UTR	0.490766	0.227005	0.263761	0.00368114	0.0489218
cg03483900	C8orf84	chr8	OpenSea	3'UTR	0.752332	0.859585	-0.107253	0.00329221	0.0459036
cg03487200	RBBP6	chr16	OpenSea	Body;Body	0.774586	0.885603	-0.111017	1.74274e-05	0.00274471
cg03512208	ADAM21	chr14	OpenSea	TSS1500	0.75369	0.925607	-0.171917	0.00262444	0.0397584
cg03526142	SLFN12L	chr17	OpenSea	5'UTR;1stExon	0.463984	0.843731	-0.379748	0.00294108	0.0423843
cg03535830	SLC16A4	chr1	OpenSea	TSS1500	0.619491	0.818074	-0.198583	0.00145999	0.0283967
cg03548730	HYI	chr1	S_Shore	TSS200	0.329439	0.224014	0.105425	0.00294108	0.0423843
cg03549660	CRYGC	chr2	OpenSea	TSS200	0.766774	0.917499	-0.150725	0.00145999	0.0283967
cg03554194	PVRL3	chr3	OpenSea	Body	0.753092	0.855302	-0.10221	0.000363692	0.0132547
cg03565923	SPOCK1	chr5	N_Shelf	Body	0.596361	0.813816	-0.217455	0.000473077	0.0147103
cg03579446	NSMCE2	chr8	OpenSea	Body	0.734104	0.85408	-0.119976	0.00101309	0.0236038
cg03582215	APOBEC3H	chr22	OpenSea	3'UTR;3'UTR;3'UTR	0.738774	0.891461	-0.152686	0.00114562	0.0252714
cg03594907	ANKRD11	chr16	S_Shelf	Body	0.67991	0.882048	-0.202138	0.00145999	0.0283967
cg03596021	DUS4L	chr7	S_Shelf	Body	0.77026	0.917828	-0.147568	7.89002e-05	0.00531568
cg03635766	IGFBP4	chr17	OpenSea	Body	0.364556	0.752187	-0.387631	0.000695847	0.0186487
cg03641740	PPP3CA	chr4	OpenSea	Body;Body;Body	0.747526	0.86696	-0.119434	2.77498e-05	0.00364793
cg03653573	C5orf56	chr5	OpenSea	Body	0.391548	0.207665	0.183883	0.000473077	0.0147103
cg03656688	LRGUK	chr7	S_Shelf	Body	0.827575	0.930156	-0.102581	0.00185223	0.0319176
cg03657040	HRH2	chr5	N_Shore	TSS1500	0.757326	0.860156	-0.10283	0.00294108	0.0423843
cg03658707	ASIP	chr20	OpenSea	Body	0.747839	0.89555	-0.147711	0.000894879	0.0218025
cg03664391	SCN2B	chr11	OpenSea	TSS1500	0.652233	0.782371	-0.130138	0.00145999	0.0283967
cg03678710	RFC3	chr13	S_Shelf	Body;Body	0.665726	0.84936	-0.183634	0.000789561	0.0202968
cg03680898	PROS1	chr3	OpenSea	Body	0.774408	0.882348	-0.107941	0.00031834	0.0121879
cg03684571	ZCCHC14	chr16	OpenSea	Body	0.724909	0.85362	-0.128711	1.73149e-06	0.0018259
cg03694433	TNFAIP8L1	chr19	N_Shore	5'UTR;5'UTR	0.795085	0.896347	-0.101263	0.00129402	0.027103
cg03713585	CHN1	chr2	OpenSea	Body;Body	0.754081	0.876252	-0.12217	7.89002e-05	0.00531568
cg03714110	NR2F1	chr5	Island	Body	0.498058	0.152243	0.345815	0.00368114	0.0489218
cg03743205	ZFPM1	chr16	Island	Body	0.462717	0.19684	0.265878	0.00185223	0.0319176
cg03755748	BANP	chr16	OpenSea	5'UTR;5'UTR	0.714561	0.856446	-0.141885	1.74274e-05	0.00274471
cg03756645	ADD2	chr2	OpenSea	5'UTR;5'UTR;5'UTR;5'UTR;5'UTR	0.733233	0.835005	-0.101772	6.66163e-06	0.00239835
cg03761952	DSG4	chr18	OpenSea	1stExon;1stExon;5'UTR;5'UTR	0.504512	0.816644	-0.312132	6.81947e-05	0.00531568
cg03764092	TBXAS1	chr7	OpenSea	Body;Body;Body;Body;Body;Body	0.779347	0.903415	-0.124068	0.00031834	0.0121879
cg03771844	PRO1768	chr14	OpenSea	TSS1500;5'UTR	0.614233	0.848405	-0.234172	0.000612559	0.0173259
cg03774724	CTNNA2	chr2	OpenSea	Body;Body	0.833557	0.937668	-0.104111	0.000160774	0.00798244
cg03779973	DCLK2	chr4	S_Shore	Body;Body	0.791819	0.902977	-0.111157	0.000612559	0.0173259
cg03783391	FRMD4A	chr10	OpenSea	Body	0.444837	0.251204	0.193633	0.00145999	0.0283967
cg03827720	PLCZ1	chr12	OpenSea	Body	0.416346	0.220423	0.195923	6.66163e-06	0.00239835
cg03832220	LOC284100	chr17	OpenSea	TSS1500	0.672788	0.786716	-0.113927	0.00294108	0.0423843
cg03832737	THSD4	chr15	OpenSea	Body	0.720815	0.904703	-0.183888	3.23293e-05	0.00390106
cg03840259	GRAP2	chr22	OpenSea	TSS200	0.783211	0.905138	-0.121928	0.00114562	0.0252714
cg03870432	NMNAT3	chr3	N_Shelf	5'UTR	0.823081	0.927492	-0.104411	4.37283e-05	0.0046825
cg03910065	CADM1	chr11	N_Shore	Body;Body	0.190047	0.0464837	0.143563	0.000473077	0.0147103
cg03915558	OSBPL6	chr2	S_Shore	5'UTR	0.621911	0.817831	-0.19592	0.000473077	0.0147103
cg03920522	COL1A2	chr7	OpenSea	Body	0.8048	0.928155	-0.123354	3.23293e-05	0.00390106
cg03922997	IKZF4	chr12	OpenSea	Body	0.737791	0.851854	-0.114063	0.000363692	0.0132547
cg03927025	CMTM8	chr3	OpenSea	Body	0.761591	0.891605	-0.130015	4.37283e-05	0.0046825
cg03928384	CCR2	chr3	OpenSea	TSS200;TSS200	0.531956	0.79228	-0.260325	0.00368114	0.0489218
cg03930857	DNTT	chr10	OpenSea	TSS1500;TSS1500	0.656881	0.79529	-0.138409	0.000473077	0.0147103
cg03932201	DOCK1	chr10	OpenSea	Body	0.743782	0.857661	-0.113879	0.00164539	0.0306037
cg03936104	C10orf41	chr10	Island	Body;Body	0.257222	0.106185	0.151037	0.00262444	0.0397584
cg03956914	LRRC36	chr16	OpenSea	Body;TSS1500	0.76253	0.871495	-0.108965	0.000894879	0.0218025
cg03960313	TNFRSF19	chr13	N_Shore	TSS1500;5'UTR	0.611508	0.871468	-0.25996	0.00329221	0.0459036
cg03962178	LOC440905	chr2	OpenSea	TSS1500	0.571651	0.706633	-0.134982	0.000473077	0.0147103
cg03982568	KCTD16	chr5	S_Shore	5'UTR;TSS1500;TSS1500	0.72733	0.827569	-0.100239	4.78989e-06	0.00239534
cg04010582	RAB11FIP4	chr17	OpenSea	Body	0.793346	0.942627	-0.149281	0.00208272	0.0346345
cg04011357	NKD1	chr16	S_Shelf	Body	0.541131	0.820349	-0.279217	0.000612559	0.0173259
cg04016922	C3orf26	chr3	OpenSea	Body;5'UTR;Body;5'UTR	0.751893	0.865779	-0.113887	7.89002e-05	0.00531568
cg04018738	VARS	chr6	N_Shelf	Body	0.645993	0.247196	0.398797	0.000105252	0.0061218
cg04046889	XKR4	chr8	OpenSea	Body	0.415977	0.825864	-0.409887	0.00114562	0.0252714
cg04080724	C4orf49	chr4	S_Shore	TSS1500	0.790703	0.892047	-0.101344	0.00262444	0.0397584
cg04086327	USP42	chr7	N_Shelf	3'UTR	0.790612	0.904094	-0.113482	0.00114562	0.0252714
cg04110886	PEX14	chr1	OpenSea	Body	0.721573	0.839438	-0.117865	0.00185223	0.0319176
cg04117590	NMNAT3	chr3	OpenSea	5'UTR	0.74531	0.882894	-0.137585	0.00368114	0.0489218
cg04121624	RHOBTB1	chr10	N_Shore	Body;TSS200	0.327509	0.212594	0.114915	0.00208272	0.0346345
cg04127232	CA4	chr17	N_Shore	TSS1500	0.498922	0.782054	-0.283132	0.00294108	0.0423843
cg04127998	C14orf179	chr14	OpenSea	Body;Body	0.732383	0.893091	-0.160709	0.000105252	0.0061218
cg04128065	TAF5L	chr1	S_Shelf	Body	0.792212	0.912457	-0.120245	0.00262444	0.0397584
cg04130557	SORBS2	chr4	OpenSea	5'UTR	0.389647	0.227533	0.162113	9.11811e-05	0.00573673
cg04138378	MIR591	chr7	OpenSea	TSS200;Body;Body;Body	0.769605	0.921432	-0.151827	0.00164539	0.0306037
cg04141141	PPAP2A	chr5	OpenSea	Body;Body	0.719226	0.822422	-0.103196	0.000278324	0.0113453
cg04160046	LOC100129935	chr19	OpenSea	TSS1500	0.500976	0.69599	-0.195013	0.00368114	0.0489218
cg04171808	CD44	chr11	OpenSea	Body;Body;Body;Body;Body	0.460253	0.241745	0.218508	6.81947e-05	0.00531568
cg04181079	CASP1	chr11	OpenSea	3'UTR;3'UTR;3'UTR;3'UTR;3'UTR	0.723071	0.830908	-0.107837	0.000139762	0.00728201
cg04207306	AK1	chr9	N_Shore	5'UTR	0.70808	0.846114	-0.138034	0.000695847	0.0186487
cg04212229	AGTR1	chr3	OpenSea	3'UTR;3'UTR;3'UTR;3'UTR;3'UTR	0.785693	0.907414	-0.12172	7.89002e-05	0.00531568
cg04215287	WWTR1	chr3	OpenSea	Body;Body;Body	0.73488	0.880971	-0.146092	1.08312e-05	0.00239835
cg04227743	KCNJ3	chr2	OpenSea	3'UTR	0.755798	0.879247	-0.12345	3.7621e-05	0.00432445
cg04239967	AXIN2	chr17	Island	Body	0.706249	0.840891	-0.134642	0.00101309	0.0236038
cg04246167	C3orf67	chr3	OpenSea	5'UTR	0.393767	0.226319	0.167448	0.00145999	0.0283967
cg04248373	SORBS1	chr10	OpenSea	Body;Body;Body;Body;Body;Body;Body	0.740441	0.872005	-0.131564	0.00185223	0.0319176
cg04252889	RFPL3	chr22	OpenSea	3'UTR;3'UTR;Body;Body	0.708525	0.81033	-0.101805	0.00114562	0.0252714
cg04264766	NKD1	chr16	Island	Body	0.510423	0.762368	-0.251945	0.00031834	0.0121879
cg04276626	MIR21	chr17	OpenSea	TSS200	0.486968	0.255647	0.231321	5.07683e-05	0.00516283
cg04302388	SLC45A2	chr5	OpenSea	1stExon;1stExon	0.5972	0.732989	-0.13579	0.000894879	0.0218025
cg04308797	SEC14L1	chr17	N_Shelf	Body;Body;Body;Body;Body	0.758958	0.876878	-0.11792	7.89002e-05	0.00531568
cg04316905	CRLS1	chr20	N_Shore	TSS1500	0.645564	0.840348	-0.194784	0.000184734	0.00869164
cg04340595	CLSTN1	chr1	N_Shore	3'UTR;3'UTR	0.622289	0.789417	-0.167129	0.000139762	0.00728201
cg04362407	OR5K1	chr3	OpenSea	1stExon	0.748364	0.875048	-0.126684	1.27067e-05	0.00239835
cg04368724	VARS	chr6	N_Shelf	Body	0.590056	0.288067	0.301989	1.74274e-05	0.00274471
cg04383836	USP43	chr17	OpenSea	Body	0.487693	0.733738	-0.246045	0.00294108	0.0423843
cg04384914	RAD51L1	chr14	OpenSea	Body;Body;Body	0.822021	0.95065	-0.12863	4.37283e-05	0.0046825
cg04396421	CYP4F3	chr19	OpenSea	TSS1500	0.749802	0.856543	-0.106741	6.81947e-05	0.00531568
cg04403049	VTI1B	chr14	OpenSea	Body	0.571173	0.776644	-0.205471	0.00164539	0.0306037
cg04415014	C1D	chr2	OpenSea	Body;Body	0.705822	0.823116	-0.117293	0.00294108	0.0423843
cg04418330	PKD1	chr16	Island	Body;Body	0.79143	0.908834	-0.117404	0.00185223	0.0319176
cg04421392	C6orf138	chr6	OpenSea	Body	0.709086	0.835745	-0.126659	5.07683e-05	0.00516283
cg04425788	MGMT	chr10	OpenSea	Body	0.53059	0.783407	-0.252816	0.00262444	0.0397584
cg04436690	PRKAR1B	chr7	OpenSea	Body;Body;Body;Body;Body;Body	0.790357	0.908824	-0.118466	4.37283e-05	0.0046825
cg04446722	ATP6V0A4	chr7	OpenSea	Body;Body;Body	0.781801	0.90011	-0.118309	9.11811e-05	0.00573673
cg04470054	RPTOR	chr17	N_Shore	Body;Body	0.430643	0.176451	0.254192	0.000278324	0.0113453
cg04472592	KRT80	chr12	OpenSea	TSS200;TSS200	0.574711	0.167474	0.407237	2.77498e-05	0.00364793
cg04480106	RGNEF	chr5	OpenSea	5'UTR	0.527206	0.232368	0.294838	0.000363692	0.0132547
cg04490079	OR5K2	chr3	OpenSea	TSS1500	0.790318	0.905478	-0.11516	2.77498e-05	0.00364793
cg04495891	CHD9	chr16	OpenSea	5'UTR	0.77859	0.894834	-0.116245	0.00329221	0.0459036
cg04503570	ITPKB	chr1	OpenSea	Body	0.809074	0.924501	-0.115427	0.00368114	0.0489218
cg04513006	ESRP2	chr16	Island	TSS200	0.19745	0.0262786	0.171172	0.000415031	0.0135389
cg04528371	F2R	chr5	Island	TSS1500	0.202152	0.0867382	0.115414	0.00368114	0.0489218
cg04544475	RNF43	chr17	OpenSea	Body	0.778233	0.924898	-0.146665	0.00294108	0.0423843
cg04545963	NFKBIA	chr14	N_Shore	Body	0.347269	0.100366	0.246903	0.000184734	0.00869164
cg04557018	ZIC4	chr3	N_Shore	Body;Body;Body	0.450288	0.146905	0.303382	0.00233926	0.0369618
cg04559293	KIF21A	chr12	OpenSea	Body	0.792358	0.893541	-0.101183	1.73149e-06	0.0018259
cg04570265	RNF187	chr1	S_Shelf	Body	0.563978	0.763884	-0.199905	0.000789561	0.0202968
cg04583195	GNB4	chr3	N_Shelf	5'UTR	0.667691	0.820874	-0.153183	0.00185223	0.0319176
cg04583467	CNOT2	chr12	OpenSea	5'UTR	0.721095	0.838969	-0.117874	7.89002e-05	0.00531568
cg04598300	STAT3	chr17	OpenSea	5'UTR;5'UTR;5'UTR	0.229823	0.123734	0.106089	0.000695847	0.0186487
cg04609875	KCNMB4	chr12	S_Shelf	Body	0.404649	0.735103	-0.330454	0.000789561	0.0202968
cg04626855	TMCO7	chr16	OpenSea	Body	0.706085	0.810623	-0.104538	0.000894879	0.0218025
cg04630161	YTHDC1	chr4	OpenSea	Body;Body	0.767225	0.868373	-0.101148	0.000105252	0.0061218
cg04644523	LOC401387	chr7	OpenSea	1stExon	0.697572	0.848465	-0.150893	4.37283e-05	0.0046825
cg04658077	LRFN2	chr6	OpenSea	5'UTR	0.785699	0.902754	-0.117055	7.89002e-05	0.00531568
cg04684246	GIT2	chr12	OpenSea	3'UTR;Body;Body;Body;Body;Body	0.789684	0.903829	-0.114145	0.000121356	0.00673537
cg04689606	VWA2	chr10	OpenSea	Body	0.707824	0.864195	-0.156371	0.000415031	0.0135389
cg04695796	CAMK1	chr3	N_Shore	5'UTR	0.699925	0.889133	-0.189208	0.00031834	0.0121879
cg04703974	SYNRG	chr17	OpenSea	Body;Body;Body;Body;Body;Body;Body	0.800349	0.903972	-0.103622	0.00185223	0.0319176
cg04714939	ZMIZ1	chr10	OpenSea	5'UTR	0.394301	0.237837	0.156464	0.000139762	0.00728201
cg04721595	RDH12	chr14	OpenSea	Body	0.735696	0.88342	-0.147724	0.00262444	0.0397584
cg04723239	SYT12	chr11	OpenSea	3'UTR	0.816816	0.923927	-0.107111	2.37914e-05	0.0033068
cg04725313	HORMAD1	chr1	OpenSea	Body	0.630223	0.746185	-0.115962	0.00368114	0.0489218
cg04732193	HSD11B1	chr1	OpenSea	TSS1500	0.834758	0.952484	-0.117726	0.000105252	0.0061218
cg04736217	C6orf48	chr6	S_Shore	5'UTR;5'UTR;TSS1500	0.591959	0.40628	0.185679	0.00294108	0.0423843
cg04749197	NUMA1	chr11	OpenSea	5'UTR	0.76246	0.884495	-0.122034	0.00164539	0.0306037
cg04749732	NCRNA00171	chr6	S_Shelf	Body	0.741688	0.851622	-0.109934	0.000363692	0.0132547
cg04756853	GSDMA	chr17	OpenSea	TSS1500	0.816034	0.921856	-0.105822	0.00262444	0.0397584
cg04772948	LOC284788	chr20	OpenSea	TSS200;TSS200	0.754755	0.879653	-0.124898	0.000105252	0.0061218
cg04775566	BCAS3	chr17	OpenSea	Body;Body	0.78046	0.894098	-0.113638	5.65205e-06	0.00239835
cg04775631	KANK2	chr19	N_Shelf	3'UTR;3'UTR	0.763367	0.880141	-0.116774	4.37283e-05	0.0046825
cg04784635	AFAP1L2	chr10	OpenSea	Body;Body	0.550036	0.846318	-0.296283	0.00101309	0.0236038
cg04869854	ATPGD1	chr11	N_Shore	Body;Body	0.650389	0.470939	0.17945	0.00233926	0.0369618
cg04874074	CAMTA1	chr1	OpenSea	Body	0.665042	0.811436	-0.146395	0.00233926	0.0369618
cg04894216	GRM3	chr7	OpenSea	5'UTR	0.693211	0.865306	-0.172095	0.00145999	0.0283967
cg04905443	LRP12	chr8	OpenSea	Body;Body	0.751117	0.864749	-0.113632	0.000612559	0.0173259
cg04911005	LXN	chr3	OpenSea	TSS200;Body	0.215584	0.113107	0.102477	1.27067e-05	0.00239835
cg04914221	TLN2	chr15	OpenSea	Body	0.440886	0.231783	0.209103	0.00368114	0.0489218
cg04915566	RUNX1	chr21	OpenSea	5'UTR;1stExon	0.621681	0.238073	0.383608	0.000363692	0.0132547
cg04919982	RERGL	chr12	OpenSea	TSS200	0.756115	0.86929	-0.113175	0.00114562	0.0252714
cg04925129	WWTR1	chr3	OpenSea	Body;Body;Body	0.777069	0.893496	-0.116427	0.00185223	0.0319176
cg04951638	RPTOR	chr17	OpenSea	Body;Body	0.672714	0.439476	0.233238	0.000184734	0.00869164
cg04952336	VWA3B	chr2	OpenSea	Body	0.767934	0.87499	-0.107055	0.000184734	0.00869164
cg04952622	LPP	chr3	OpenSea	5'UTR;5'UTR;5'UTR	0.738384	0.853042	-0.114658	0.00185223	0.0319176
cg04961553	OCIAD2	chr4	Island	5'UTR;5'UTR	0.198486	0.085585	0.112901	4.05452e-06	0.0023696
cg05002314	CSTF1	chr20	S_Shore	3'UTR;3'UTR;3'UTR	0.638077	0.787155	-0.149077	0.00262444	0.0397584
cg05008854	KIN	chr10	N_Shelf	Body	0.644185	0.787606	-0.143421	0.000538626	0.0159315
cg05019396	UBR3	chr2	OpenSea	Body	0.724084	0.847637	-0.123553	3.23293e-05	0.00390106
cg05026473	RB1	chr13	S_Shelf	Body	0.742639	0.87724	-0.134601	0.000538626	0.0159315
cg05031931	FAM20C	chr7	N_Shelf	Body	0.696506	0.524892	0.171615	0.00329221	0.0459036
cg05033341	FAM83F	chr22	S_Shore	Body	0.810389	0.912068	-0.101678	7.89002e-05	0.00531568
cg05041511	CREB3L2	chr7	OpenSea	Body	0.559131	0.8101	-0.250969	0.00233926	0.0369618
cg05041984	SGMS1	chr10	OpenSea	5'UTR	0.760995	0.884382	-0.123387	2.44201e-06	0.0019106
cg05065177	DISC1	chr1	OpenSea	3'UTR;Body;Body;Body;Body;Body;Body;Body;3'UTR;3'UTR	0.779403	0.912238	-0.132835	1.27067e-05	0.00239835
cg05080074	PTH	chr11	OpenSea	TSS200	0.757895	0.876253	-0.118358	0.000105252	0.0061218
cg05092583	CLSTN2	chr3	OpenSea	3'UTR	0.805641	0.907769	-0.102128	9.11811e-05	0.00573673
cg05095466	C5orf42	chr5	N_Shore	Body	0.747042	0.857247	-0.110204	0.000695847	0.0186487
cg05099063	ARID1B	chr6	OpenSea	Body;Body;Body	0.838132	0.949434	-0.111301	0.00114562	0.0252714
cg05120668	FAM73A	chr1	N_Shore	Body	0.721414	0.842476	-0.121061	0.00031834	0.0121879
cg05125838	UCN2	chr3	OpenSea	TSS1500;3'UTR	0.402093	0.187585	0.214508	0.00368114	0.0489218
cg05143116	ISL2	chr15	Island	Body	0.497905	0.185908	0.311997	0.00329221	0.0459036
cg05153345	RNASE1	chr14	OpenSea	5'UTR;TSS200;5'UTR;5'UTR	0.569516	0.802477	-0.232961	0.000473077	0.0147103
cg05154454	TXNDC8	chr9	OpenSea	1stExon	0.747525	0.915014	-0.167489	0.000695847	0.0186487
cg05194102	SLC9A3R2	chr16	Island	3'UTR;3'UTR	0.796467	0.94198	-0.145514	0.00368114	0.0489218
cg05194545	ARHGAP12	chr10	OpenSea	3'UTR	0.736644	0.868969	-0.132325	5.65205e-06	0.00239835
cg05225993	EZH2	chr7	OpenSea	Body;Body	0.767113	0.885168	-0.118055	0.00031834	0.0121879
cg05226466	NKD1	chr16	N_Shore	Body	0.55123	0.831779	-0.280549	0.00262444	0.0397584
cg05230834	SAMD12	chr8	OpenSea	Body;Body	0.731972	0.908925	-0.176953	0.00185223	0.0319176
cg05239956	AP1G2	chr14	Island	Body	0.185441	0.0794761	0.105965	0.000789561	0.0202968
cg05257202	UBAC2	chr13	OpenSea	Body;Body;Body	0.821162	0.922866	-0.101704	0.00164539	0.0306037
cg05258264	C10orf129	chr10	OpenSea	TSS1500	0.761423	0.876106	-0.114683	1.74274e-05	0.00274471
cg05270007	C6orf204	chr6	OpenSea	Body;Body;3'UTR	0.770524	0.880906	-0.110382	7.89002e-05	0.00531568
cg05287314	FAM110A	chr20	Island	5'UTR;5'UTR	0.200116	0.089388	0.110728	0.00114562	0.0252714
cg05297666	ETS1	chr11	OpenSea	Body	0.665976	0.873984	-0.208008	3.23293e-05	0.00390106
cg05311383	VWA2	chr10	S_Shelf	3'UTR	0.822008	0.923405	-0.101397	0.000894879	0.0218025
cg05312964	EML4	chr2	OpenSea	Body;Body	0.777227	0.881791	-0.104564	0.00024306	0.0103697
cg05318454	EML2	chr19	N_Shore	Body	0.545874	0.334208	0.211666	0.00329221	0.0459036
cg05337387	ST7	chr7	OpenSea	Body;Body	0.810025	0.931976	-0.12195	0.00233926	0.0369618
cg05339942	HRNBP3	chr17	OpenSea	5'UTR	0.640253	0.811413	-0.17116	0.00294108	0.0423843
cg05341848	PTPLA	chr10	OpenSea	3'UTR	0.738051	0.864467	-0.126416	0.00101309	0.0236038
cg05375713	VAT1L	chr16	OpenSea	Body	0.636653	0.843826	-0.207173	0.00233926	0.0369618
cg05378941	FOXO1	chr13	OpenSea	Body	0.787606	0.898859	-0.111253	0.000789561	0.0202968
cg05388137	TCHHL1	chr1	OpenSea	3'UTR	0.667404	0.824576	-0.157172	7.89002e-05	0.00531568
cg05395187	NCOR2	chr12	S_Shelf	Body;Body	0.786688	0.896461	-0.109773	0.000139762	0.00728201
cg05396731	HYI	chr1	S_Shore	TSS1500	0.40671	0.174802	0.231908	0.000184734	0.00869164
cg05397697	PRO1768	chr14	OpenSea	TSS1500;5'UTR	0.611913	0.832763	-0.22085	0.000415031	0.0135389
cg05401764	SHOX2	chr3	Island	3'UTR;3'UTR;3'UTR	0.390478	0.0995211	0.290957	0.00031834	0.0121879
cg05415840	ARC	chr8	N_Shore	1stExon;3'UTR	0.750623	0.915978	-0.165354	0.00185223	0.0319176
cg05415931	SMOC1	chr14	OpenSea	Body;Body	0.673303	0.879529	-0.206226	0.000538626	0.0159315
cg05425602	MIR30B	chr8	OpenSea	TSS200	0.733818	0.846895	-0.113077	0.000278324	0.0113453
cg05480350	MIR1205	chr8	OpenSea	TSS200;Body	0.646637	0.81301	-0.166373	0.000363692	0.0132547
cg05504665	STK32C	chr10	OpenSea	Body	0.826307	0.934	-0.107693	0.00031834	0.0121879
cg05505763	FGF14	chr13	OpenSea	Body	0.733265	0.835916	-0.10265	0.000789561	0.0202968
cg05516271	SNX8	chr7	OpenSea	Body	0.823581	0.950118	-0.126537	0.00145999	0.0283967
cg05541747	MAPRE2	chr18	N_Shelf	5'UTR;Body	0.631786	0.849579	-0.217792	0.00164539	0.0306037
cg05552184	SDK2	chr17	OpenSea	Body	0.720035	0.881472	-0.161437	0.000415031	0.0135389
cg05562386	C5orf36	chr5	OpenSea	Body	0.766117	0.875429	-0.109311	0.000538626	0.0159315
cg05570237	CYYR1	chr21	OpenSea	Body	0.612677	0.79459	-0.181912	0.00329221	0.0459036
cg05582310	EVC	chr4	OpenSea	Body	0.45276	0.256345	0.196415	6.81947e-05	0.00531568
cg05590451	DCUN1D3	chr16	OpenSea	5'UTR	0.462248	0.259781	0.202467	6.81947e-05	0.00531568
cg05592581	SIDT1	chr3	N_Shore	TSS1500	0.641179	0.824504	-0.183325	0.000695847	0.0186487
cg05618201	WNT6	chr2	N_Shore	Body	0.837139	0.948703	-0.111564	0.000184734	0.00869164
cg05629964	LOC221442	chr6	OpenSea	Body	0.821434	0.942237	-0.120803	0.00208272	0.0346345
cg05643613	ATG7	chr3	OpenSea	Body;Body;Body	0.747477	0.886117	-0.138639	1.73149e-06	0.0018259
cg05645927	ZNF204P	chr6	S_Shore	TSS1500	0.723841	0.864722	-0.140881	0.00031834	0.0121879
cg05650680	MIR596	chr8	S_Shore	TSS200	0.25675	0.0895431	0.167207	0.00368114	0.0489218
cg05676570	ZRANB3	chr2	OpenSea	Body	0.756485	0.934747	-0.178262	0.00145999	0.0283967
cg05690260	SEL1L3	chr4	OpenSea	Body	0.728753	0.885263	-0.15651	0.00294108	0.0423843
cg05693450	KCNU1	chr8	OpenSea	1stExon;5'UTR	0.774516	0.913985	-0.13947	0.000894879	0.0218025
cg05694771	SLAMF1	chr1	OpenSea	TSS1500	0.758356	0.878347	-0.119992	0.00233926	0.0369618
cg05697394	MSRB3	chr12	OpenSea	5'UTR;Body	0.781323	0.88979	-0.108467	9.11811e-05	0.00573673
cg05706517	ARSK	chr5	S_Shelf	Body	0.772409	0.87347	-0.101061	0.00233926	0.0369618
cg05708255	SUSD4	chr1	N_Shelf	Body;Body	0.643624	0.827909	-0.184286	0.00101309	0.0236038
cg05712010	CAPN9	chr1	OpenSea	Body;Body	0.77911	0.905689	-0.126579	0.00368114	0.0489218
cg05715751	BAHCC1	chr17	N_Shelf	Body	0.757128	0.862834	-0.105706	3.23293e-05	0.00390106
cg05721199	SAMD7	chr3	OpenSea	TSS1500	0.700322	0.811186	-0.110864	1.48897e-05	0.00263601
cg05740262	CMIP	chr16	OpenSea	Body	0.705043	0.424678	0.280365	0.00262444	0.0397584
cg05757007	ASCC3	chr6	OpenSea	Body	0.668993	0.78289	-0.113896	0.00262444	0.0397584
cg05765254	RPTN	chr1	OpenSea	TSS1500	0.633073	0.806155	-0.173082	0.00024306	0.0103697
cg05779990	C3orf27	chr3	OpenSea	5'UTR	0.570016	0.756551	-0.186535	0.000139762	0.00728201
cg05833610	AGAP1	chr2	N_Shore	Body;Body	0.767307	0.89395	-0.126643	0.00164539	0.0306037
cg05855917	ZIC4	chr3	Island	Body;Body;Body	0.4203	0.174757	0.245543	0.00262444	0.0397584
cg05856951	HMOX2	chr16	OpenSea	TSS1500;5'UTR;5'UTR;5'UTR	0.455603	0.226636	0.228968	0.000212021	0.00960292
cg05874309	CPEB1	chr15	OpenSea	Body;Body;Body;Body	0.788274	0.88856	-0.100287	0.000278324	0.0113453
cg05876174	IRX2	chr5	N_Shore	Body;Body	0.557743	0.290276	0.267468	0.00164539	0.0306037
cg05877694	KCNJ5	chr11	OpenSea	5'UTR;TSS200	0.289822	0.14287	0.146952	0.00164539	0.0306037
cg05896926	PTK2B	chr8	OpenSea	Body;Body;Body;Body	0.783923	0.915397	-0.131474	0.000695847	0.0186487
cg05952572	PDE2A	chr11	Island	Body;Body;Body;Body	0.390008	0.153804	0.236205	0.00164539	0.0306037
cg05954825	OR12D3	chr6	OpenSea	1stExon;3'UTR	0.779368	0.882335	-0.102967	1.08312e-05	0.00239835
cg05956920	WWOX	chr16	OpenSea	Body	0.766596	0.88686	-0.120264	0.000415031	0.0135389
cg05957190	CHST11	chr12	OpenSea	Body	0.730558	0.915867	-0.18531	0.00129402	0.027103
cg05969496	C1orf14	chr1	S_Shore	TSS1500	0.760785	0.862503	-0.101718	0.00262444	0.0397584
cg05973398	RUNX1	chr21	OpenSea	Body	0.419152	0.213936	0.205216	0.00031834	0.0121879
cg06002952	RICS	chr11	OpenSea	Body	0.468659	0.246155	0.222504	0.00185223	0.0319176
cg06026269	CCR1	chr3	OpenSea	5'UTR	0.807842	0.915989	-0.108147	0.000415031	0.0135389
cg06039489	C20orf26	chr20	S_Shelf	TSS200;5'UTR;TSS1500	0.708167	0.836561	-0.128394	0.00101309	0.0236038
cg06040925	MFSD9	chr2	OpenSea	3'UTR	0.761933	0.873108	-0.111174	7.89002e-05	0.00531568
cg06060731	REEP1	chr2	S_Shore	TSS1500;TSS1500;TSS1500;TSS1500	0.548597	0.819692	-0.271096	0.00294108	0.0423843
cg06064954	HCG2P7	chr6	OpenSea	Body	0.768727	0.885185	-0.116458	0.00185223	0.0319176
cg06070263	ZIC4	chr3	Island	Body;Body;Body	0.426882	0.224366	0.202516	0.00368114	0.0489218
cg06077443	APCDD1	chr18	S_Shelf	Body	0.524717	0.80027	-0.275553	0.00233926	0.0369618
cg06080793	GMDS	chr6	Island	Body	0.418937	0.170412	0.248525	0.00262444	0.0397584
cg06082804	FGFR2	chr10	OpenSea	Body;Body;Body;Body;Body;Body;Body;Body;Body	0.719529	0.842551	-0.123021	0.000363692	0.0132547
cg06085985	EFCAB4A	chr11	Island	Body	0.389421	0.176509	0.212913	6.81947e-05	0.00531568
cg06090305	HGSNAT	chr8	OpenSea	Body	0.775014	0.902987	-0.127973	0.00185223	0.0319176
cg06127174	SNORD115-15	chr15	OpenSea	Body;Body;TSS1500	0.793359	0.899905	-0.106547	1.27067e-05	0.00239835
cg06147651	KAT2B	chr3	OpenSea	Body	0.694508	0.80926	-0.114752	0.000278324	0.0113453
cg06173216	MAL2	chr8	N_Shore	TSS1500	0.525902	0.802218	-0.276316	0.00329221	0.0459036
cg06173956	NKD1	chr16	OpenSea	Body	0.53982	0.747175	-0.207356	0.000695847	0.0186487
cg06226386	FLJ14107	chr8	OpenSea	TSS1500;Body	0.601528	0.81507	-0.213542	0.00368114	0.0489218
cg06227406	PTPRB	chr12	N_Shelf	Body;Body	0.532704	0.22862	0.304085	0.000789561	0.0202968
cg06233497	TMEM136	chr11	S_Shelf	Body	0.781806	0.885161	-0.103356	0.00294108	0.0423843
cg06243866	COL4A2	chr13	OpenSea	Body	0.671279	0.832597	-0.161318	0.00368114	0.0489218
cg06246941	LOC145663	chr15	S_Shore	Body;TSS1500	0.831113	0.937849	-0.106736	0.000415031	0.0135389
cg06257052	MGC16025	chr2	OpenSea	TSS200;Body	0.754333	0.855244	-0.100911	3.42806e-06	0.00210492
cg06271623	RUFY4	chr2	OpenSea	Body	0.719073	0.874141	-0.155068	0.00233926	0.0369618
cg06273125	SIDT1	chr3	N_Shore	TSS1500	0.773579	0.889312	-0.115733	0.00101309	0.0236038
cg06285439	NRP2	chr2	OpenSea	Body;Body;Body;Body;Body	0.630371	0.227115	0.403256	0.000212021	0.00960292
cg06286026	GRK4	chr4	OpenSea	Body;Body;Body	0.7822	0.901751	-0.119551	0.000538626	0.0159315
cg06296169	PLXNA4	chr7	OpenSea	5'UTR;5'UTR;5'UTR	0.734638	0.596652	0.137986	0.000695847	0.0186487
cg06327227	SYNJ2	chr6	OpenSea	Body	0.776311	0.896818	-0.120508	0.000160774	0.00798244
cg06333800	PRKAG2	chr7	OpenSea	Body;Body	0.458961	0.191219	0.267742	0.00129402	0.027103
cg06351055	ZYX	chr7	S_Shore	Body;Body	0.797705	0.900071	-0.102366	0.000789561	0.0202968
cg06360976	TTC15	chr2	Island	Body	0.70822	0.910444	-0.202224	0.00185223	0.0319176
cg06375967	ISL2	chr15	Island	Body	0.472247	0.213599	0.258649	0.00368114	0.0489218
cg06398242	PRKCE	chr2	OpenSea	Body	0.356584	0.146172	0.210412	0.00294108	0.0423843
cg06399569	ANKK1	chr11	OpenSea	3'UTR	0.80632	0.917287	-0.110967	0.00294108	0.0423843
cg06405430	PCLO	chr7	OpenSea	Body	0.806492	0.908981	-0.102489	7.89002e-05	0.00531568
cg06421138	REV3L	chr6	OpenSea	Body	0.696155	0.812854	-0.1167	0.000278324	0.0113453
cg06430465	LMF1	chr16	Island	Body	0.776553	0.88307	-0.106517	0.00185223	0.0319176
cg06436185	PRKAG2	chr7	OpenSea	Body;Body	0.58545	0.141044	0.444405	0.00101309	0.0236038
cg06451157	HCG2P7	chr6	OpenSea	Body	0.798147	0.901123	-0.102976	0.00185223	0.0319176
cg06452184	LPHN3	chr4	OpenSea	Body	0.696768	0.876508	-0.17974	0.00294108	0.0423843
cg06479434	CALU	chr7	OpenSea	Body;Body	0.553846	0.839634	-0.285788	0.000184734	0.00869164
cg06487334	NOX3	chr6	OpenSea	Body	0.706634	0.830976	-0.124341	0.00185223	0.0319176
cg06498520	TLR3	chr4	OpenSea	TSS1500	0.223317	0.115146	0.108171	7.89002e-05	0.00531568
cg06517521	KDM1A	chr1	OpenSea	Body;Body	0.765971	0.87217	-0.106199	1.74274e-05	0.00274471
cg06517794	USP33	chr1	OpenSea	Body;Body;Body	0.753332	0.888333	-0.135002	7.89002e-05	0.00531568
cg06523752	ADAD1	chr4	N_Shore	TSS1500;TSS1500;TSS200	0.69914	0.824463	-0.125323	3.23293e-05	0.00390106
cg06527919	CACNA1E	chr1	OpenSea	Body	0.715632	0.852118	-0.136486	0.000612559	0.0173259
cg06536988	TMEM154	chr4	OpenSea	Body	0.744337	0.889784	-0.145448	0.00145999	0.0283967
cg06571559	DIP2C	chr10	S_Shore	Body	0.628731	0.202406	0.426326	0.00262444	0.0397584
cg06573795	AGGF1	chr5	S_Shelf	Body	0.765209	0.865645	-0.100436	0.000160774	0.00798244
cg06581718	PEX11G	chr19	N_Shore	3'UTR	0.712859	0.874115	-0.161256	0.00262444	0.0397584
cg06609051	NRXN1	chr2	OpenSea	Body;Body	0.704587	0.804594	-0.100007	0.000212021	0.00960292
cg06614336	NCAPG2	chr7	OpenSea	Body	0.721151	0.821262	-0.100111	0.00114562	0.0252714
cg06618957	LRRC66	chr4	OpenSea	TSS200	0.73418	0.843873	-0.109692	7.84242e-06	0.00239835
cg06627041	OPCML	chr11	OpenSea	Body;Body	0.731989	0.84182	-0.109832	0.00024306	0.0103697
cg06631999	STMN1	chr1	OpenSea	Body	0.631014	0.227061	0.403952	0.000121356	0.00673537
cg06640206	MITF	chr3	OpenSea	TSS200;Body;TSS200;Body;Body;Body	0.528285	0.784441	-0.256156	0.000789561	0.0202968
cg06646728	PRKCZ	chr1	OpenSea	Body;Body;Body	0.767563	0.919103	-0.15154	0.000105252	0.0061218
cg06650246	MAPKAPK2	chr1	OpenSea	Body;Body	0.431552	0.151848	0.279704	9.11811e-05	0.00573673
cg06659937	ST7	chr7	OpenSea	Body;Body	0.73794	0.885846	-0.147906	0.00114562	0.0252714
cg06669446	ANKRD11	chr16	OpenSea	5'UTR	0.762565	0.506698	0.255867	0.000894879	0.0218025
cg06698292	IFT80	chr3	N_Shelf	5'UTR	0.712869	0.82199	-0.109121	0.000789561	0.0202968
cg06698332	S100A10	chr1	S_Shore	TSS1500	0.425013	0.268368	0.156645	0.00208272	0.0346345
cg06701800	COTL1	chr16	OpenSea	Body	0.466836	0.759595	-0.292759	0.00208272	0.0346345
cg06717814	PRKCZ	chr1	Island	5'UTR;Body;5'UTR	0.651074	0.789483	-0.138409	0.000789561	0.0202968
cg06720214	ASRGL1	chr11	N_Shore	TSS1500;TSS1500	0.731224	0.846136	-0.114912	0.000184734	0.00869164
cg06720660	RNASE6	chr14	OpenSea	TSS1500	0.726684	0.870357	-0.143674	0.00368114	0.0489218
cg06732667	TRAPPC9	chr8	OpenSea	Body;Body	0.656654	0.816303	-0.15965	0.000695847	0.0186487
cg06736434	ZNF90	chr19	OpenSea	3'UTR	0.762935	0.86303	-0.100095	4.37283e-05	0.0046825
cg06754984	KIAA1530	chr4	OpenSea	Body	0.635836	0.831652	-0.195816	0.00024306	0.0103697
cg06758672	COL23A1	chr5	S_Shelf	Body	0.775433	0.887811	-0.112378	0.000612559	0.0173259
cg06784036	SPIC	chr12	OpenSea	Body	0.568187	0.672158	-0.103971	0.00294108	0.0423843
cg06791405	CPSF6	chr12	OpenSea	Body	0.718208	0.836524	-0.118317	9.11811e-05	0.00573673
cg06795101	CTNNA2	chr2	OpenSea	Body;Body	0.754226	0.892401	-0.138175	0.00294108	0.0423843
cg06795722	TSNARE1	chr8	S_Shore	Body	0.729512	0.91439	-0.184878	0.00114562	0.0252714
cg06797389	PATL2	chr15	OpenSea	TSS1500	0.82283	0.640864	0.181965	0.00294108	0.0423843
cg06798189	SLC4A7	chr3	OpenSea	TSS1500	0.77982	0.891615	-0.111795	2.37914e-05	0.0033068
cg06817737	WNK1	chr12	OpenSea	Body	0.604708	0.793431	-0.188724	0.000789561	0.0202968
cg06824581	UBXN10	chr1	S_Shelf	5'UTR	0.815595	0.917903	-0.102308	0.000473077	0.0147103
cg06829366	IGDCC4	chr15	OpenSea	Body	0.276427	0.160073	0.116354	0.000363692	0.0132547
cg06837842	ABI1	chr10	OpenSea	Body;Body;Body;Body	0.764025	0.868514	-0.104489	1.08312e-05	0.00239835
cg06863310	WWOX	chr16	OpenSea	Body	0.787048	0.914965	-0.127918	4.78989e-06	0.00239534
cg06892679	PLEKHH1	chr14	OpenSea	Body	0.48297	0.780778	-0.297808	0.00129402	0.027103
cg06894612	RAD51L1	chr14	OpenSea	Body	0.555796	0.253392	0.302404	0.000612559	0.0173259
cg06914133	SAMD4A	chr14	OpenSea	Body;Body	0.767256	0.898717	-0.131461	0.000278324	0.0113453
cg06915226	ADD2	chr2	OpenSea	5'UTR;5'UTR;5'UTR;5'UTR;5'UTR	0.296757	0.455212	-0.158454	0.00164539	0.0306037
cg06928983	EMB	chr5	S_Shore	TSS1500	0.754247	0.893123	-0.138876	0.000789561	0.0202968
cg06930513	ZMYM2	chr13	OpenSea	Body;Body	0.777116	0.886157	-0.109042	2.77498e-05	0.00364793
cg06944123	CRLS1	chr20	S_Shelf	Body;Body	0.60539	0.804405	-0.199015	0.00185223	0.0319176
cg06947614	SLCO1B3	chr12	OpenSea	5'UTR	0.79904	0.909503	-0.110464	1.74274e-05	0.00274471
cg06972019	ENO1	chr1	N_Shore	5'UTR	0.442226	0.177214	0.265012	3.42806e-06	0.00210492
cg06993050	CYFIP2	chr5	OpenSea	Body;TSS1500;Body;Body	0.545718	0.856298	-0.31058	0.00208272	0.0346345
cg06999384	FAM161A	chr2	OpenSea	3'UTR	0.730458	0.872932	-0.142474	0.00368114	0.0489218
cg07012178	PRKAG2	chr7	S_Shelf	Body;Body;Body	0.779801	0.676129	0.103672	0.00145999	0.0283967
cg07018000	L3MBTL	chr20	S_Shelf	Body;Body	0.836237	0.953372	-0.117135	0.00185223	0.0319176
cg07018107	MIR1208	chr8	OpenSea	Body	0.509709	0.31576	0.193949	0.000894879	0.0218025
cg07035298	C11orf30	chr11	OpenSea	Body	0.73421	0.837285	-0.103075	0.000695847	0.0186487
cg07040435	TNFRSF19	chr13	N_Shore	TSS1500;5'UTR	0.557594	0.827554	-0.269961	0.00294108	0.0423843
cg07044303	INTS4L2	chr7	OpenSea	Body	0.715601	0.832178	-0.116577	0.000538626	0.0159315
cg07050712	ZNF652	chr17	OpenSea	3'UTR;3'UTR	0.586377	0.816547	-0.230171	0.000789561	0.0202968
cg07062338	FGFR2	chr10	OpenSea	Body;Body;Body;Body;Body;Body;Body;Body;Body	0.752727	0.868472	-0.115746	0.000105252	0.0061218
cg07091529	FAM49A	chr2	OpenSea	5'UTR	0.639087	0.301401	0.337687	0.00031834	0.0121879
cg07094169	SRGAP3	chr3	OpenSea	Body;Body	0.751928	0.875554	-0.123625	0.00368114	0.0489218
cg07132086	PLEKHA2	chr8	OpenSea	Body	0.804956	0.938753	-0.133797	7.89002e-05	0.00531568
cg07139527	B3GNTL1	chr17	N_Shore	Body	0.806864	0.932821	-0.125957	7.89002e-05	0.00531568
cg07149267	C8orf58	chr8	N_Shore	Body	0.83463	0.946067	-0.111437	0.00208272	0.0346345
cg07152837	DIRC3	chr2	OpenSea	Body	0.617195	0.850287	-0.233092	0.000538626	0.0159315
cg07162097	ZFAND1	chr8	S_Shore	TSS1500;TSS1500;TSS1500;TSS1500;TSS1500;TSS1500;TSS1500	0.697225	0.805118	-0.107893	0.00164539	0.0306037
cg07165066	SACS	chr13	S_Shelf	Body	0.412278	0.258583	0.153695	0.000363692	0.0132547
cg07215504	ZNF469	chr16	Island	1stExon	0.175346	0.0580589	0.117287	0.00185223	0.0319176
cg07216656	ERGIC2	chr12	OpenSea	Body	0.710051	0.8695	-0.159449	0.000695847	0.0186487
cg07222900	HDAC4	chr2	OpenSea	5'UTR	0.786385	0.913659	-0.127273	0.000894879	0.0218025
cg07237653	KIF13B	chr8	OpenSea	Body	0.794622	0.895683	-0.101061	7.89002e-05	0.00531568
cg07245635	S100A4	chr1	OpenSea	TSS1500;TSS1500	0.770633	0.894516	-0.123883	7.89002e-05	0.00531568
cg07253432	PFKM	chr12	S_Shelf	Body	0.79671	0.932533	-0.135823	0.000612559	0.0173259
cg07255889	ACCN1	chr17	N_Shore	Body	0.763007	0.911404	-0.148397	0.00185223	0.0319176
cg07256668	NRXN2	chr11	S_Shore	Body;Body;Body	0.828954	0.935995	-0.107042	0.00185223	0.0319176
cg07266404	HOXC4	chr12	N_Shore	5'UTR;TSS200	0.196779	0.0943941	0.102385	0.00164539	0.0306037
cg07292816	EFCAB3	chr17	OpenSea	Body;TSS1500	0.805398	0.936958	-0.13156	0.00185223	0.0319176
cg07317843	ABLIM1	chr10	OpenSea	Body;Body;Body	0.670313	0.807421	-0.137108	0.00233926	0.0369618
cg07326288	DNAJC15	chr13	OpenSea	Body	0.774983	0.896963	-0.12198	2.77498e-05	0.00364793
cg07350977	CDH9	chr5	OpenSea	TSS200	0.125548	0.231886	-0.106338	0.000184734	0.00869164
cg07351758	FHIT	chr3	OpenSea	Body;Body	0.683415	0.948891	-0.265476	0.00208272	0.0346345
cg07356412	XKR6	chr8	OpenSea	Body	0.823741	0.929647	-0.105906	0.00329221	0.0459036
cg07372330	SSX2IP	chr1	OpenSea	3'UTR;3'UTR;3'UTR;3'UTR;3'UTR	0.762139	0.862506	-0.100367	6.66163e-06	0.00239835
cg07373212	CHCHD6	chr3	OpenSea	Body	0.540825	0.246431	0.294394	0.000105252	0.0061218
cg07383250	HYI	chr1	Island	1stExon;5'UTR	0.372253	0.251843	0.120409	6.81947e-05	0.00531568
cg07393854	CCDC50	chr3	OpenSea	Body;Body	0.826838	0.928814	-0.101977	0.00031834	0.0121879
cg07394719	C10orf90	chr10	N_Shore	Body	0.514501	0.22923	0.285271	0.00329221	0.0459036
cg07452312	GALNT10	chr5	OpenSea	Body	0.494717	0.227833	0.266884	0.00101309	0.0236038
cg07491828	MKL2	chr16	OpenSea	5'UTR	0.793477	0.903864	-0.110387	0.000105252	0.0061218
cg07493562	WWOX	chr16	OpenSea	Body;Body	0.405884	0.213121	0.192763	0.00145999	0.0283967
cg07503059	EPB41L4A	chr5	N_Shore	Body;TSS1500	0.197179	0.0961569	0.101022	1.27067e-05	0.00239835
cg07504127	CLDN25	chr11	OpenSea	TSS1500	0.589895	0.760773	-0.170879	0.00114562	0.0252714
cg07516965	PCLO	chr7	OpenSea	Body;Body	0.776182	0.879845	-0.103663	1.73149e-06	0.0018259
cg07517909	LOC100134259	chr2	OpenSea	Body	0.539057	0.742893	-0.203836	0.00101309	0.0236038
cg07528974	PML	chr15	OpenSea	Body;3'UTR;Body;Body	0.750442	0.922752	-0.172309	0.00329221	0.0459036
cg07530759	PRSS37	chr7	OpenSea	TSS1500	0.711859	0.867921	-0.156062	1.48897e-05	0.00263601
cg07547798	NSMCE2	chr8	OpenSea	Body	0.749134	0.867937	-0.118804	1.74274e-05	0.00274471
cg07552723	PRDM2	chr1	OpenSea	Body;Body;5'UTR;Body	0.737934	0.839417	-0.101483	0.00185223	0.0319176
cg07554496	HDAC4	chr2	OpenSea	Body	0.804204	0.940191	-0.135987	7.89002e-05	0.00531568
cg07565710	ZNF235	chr19	N_Shelf	Body	0.702429	0.820615	-0.118186	0.000184734	0.00869164
cg07568296	MAD1L1	chr7	N_Shore	Body;Body;Body	0.775153	0.924055	-0.148901	0.000894879	0.0218025
cg07571022	CDK18	chr1	Island	Body;Body;Body	0.711748	0.86264	-0.150892	0.000473077	0.0147103
cg07573342	C1QTNF6	chr22	S_Shelf	Body;Body	0.593517	0.77973	-0.186213	0.00294108	0.0423843
cg07577934	PTPN7	chr1	S_Shelf	3'UTR;3'UTR	0.788017	0.90938	-0.121364	0.000415031	0.0135389
cg07587610	S100A4	chr1	OpenSea	TSS1500;TSS1500	0.791699	0.910354	-0.118654	0.000160774	0.00798244
cg07588216	ENTPD6	chr20	OpenSea	Body;Body	0.478031	0.253746	0.224285	0.00145999	0.0283967
cg07592535	ASAH2	chr10	OpenSea	TSS1500;TSS1500	0.735964	0.856077	-0.120113	0.000139762	0.00728201
cg07592830	NEK7	chr1	OpenSea	Body	0.760452	0.875982	-0.115531	5.88738e-05	0.00531568
cg07596668	CGN	chr1	N_Shelf	3'UTR	0.535016	0.390652	0.144364	0.00164539	0.0306037
cg07616299	NEB	chr2	OpenSea	5'UTR;5'UTR;5'UTR	0.737255	0.860418	-0.123163	0.000415031	0.0135389
cg07622521	ATOH8	chr2	OpenSea	Body	0.748149	0.376102	0.372047	0.00368114	0.0489218
cg07624612	CPEB1	chr15	N_Shelf	Body	0.726622	0.84362	-0.116998	0.00024306	0.0103697
cg07641807	MIR19A	chr13	S_Shore	TSS1500;Body;Body;TSS1500;TSS1500;TSS1500;TSS1500	0.409847	0.177581	0.232265	9.22179e-06	0.00239835
cg07670722	RELN	chr7	OpenSea	Body;Body	0.762244	0.91105	-0.148806	0.00368114	0.0489218
cg07690127	MAD1L1	chr7	OpenSea	Body;Body;Body	0.487027	0.87659	-0.389563	0.00368114	0.0489218
cg07692540	OXSR1	chr3	OpenSea	Body	0.533495	0.689753	-0.156258	0.00329221	0.0459036
cg07701837	MAP2	chr2	OpenSea	5'UTR;5'UTR;5'UTR;5'UTR	0.800643	0.915522	-0.114879	0.00262444	0.0397584
cg07704300	VPS13B	chr8	OpenSea	Body;Body	0.759978	0.861019	-0.101042	0.000184734	0.00869164
cg07704981	NOS2	chr17	OpenSea	1stExon;5'UTR	0.799775	0.920677	-0.120901	0.00031834	0.0121879
cg07714266	JAZF1	chr7	OpenSea	Body	0.777917	0.881178	-0.10326	0.000415031	0.0135389
cg07734358	TBC1D22A	chr22	Island	Body	0.779459	0.912757	-0.133297	0.00145999	0.0283967
cg07740894	CCNY	chr10	OpenSea	Body;5'UTR	0.734108	0.91263	-0.178521	0.00031834	0.0121879
cg07753525	WWOX	chr16	OpenSea	Body	0.720648	0.896104	-0.175456	0.000363692	0.0132547
cg07760722	NR3C2	chr4	OpenSea	Body;Body	0.59018	0.820329	-0.230149	0.00101309	0.0236038
cg07776166	KIAA1712	chr4	OpenSea	3'UTR	0.728924	0.84061	-0.111686	0.000894879	0.0218025
cg07790638	C4orf21	chr4	OpenSea	Body	0.774173	0.876445	-0.102272	2.77498e-05	0.00364793
cg07792006	UBXN10	chr1	N_Shore	TSS1500	0.546964	0.687747	-0.140783	0.000212021	0.00960292
cg07795968	JPH2	chr20	OpenSea	TSS1500;TSS1500	0.52001	0.765429	-0.245419	0.00031834	0.0121879
cg07802362	DNM3	chr1	OpenSea	Body;Body	0.778178	0.90991	-0.131732	0.000415031	0.0135389
cg07803864	TUBAL3	chr10	OpenSea	TSS1500	0.815156	0.919403	-0.104246	0.00185223	0.0319176
cg07807470	SNHG3-RCC1	chr1	OpenSea	Body;Body;5'UTR	0.634536	0.242677	0.39186	0.00101309	0.0236038
cg07811470	GPR12	chr13	S_Shore	TSS1500	0.617214	0.851522	-0.234307	0.000894879	0.0218025
cg07828169	2018-09-08	chr5	S_Shore	TSS1500	0.722758	0.853387	-0.13063	0.00145999	0.0283967
cg07834069	CD300LB	chr17	OpenSea	Body	0.587695	0.81255	-0.224855	0.000894879	0.0218025
cg07854662	SLC39A8	chr4	OpenSea	TSS200;Body;Body;Body	0.825725	0.932769	-0.107044	0.00129402	0.027103
cg07869256	MUCL1	chr12	OpenSea	TSS1500	0.376933	0.165332	0.2116	0.000538626	0.0159315
cg07877645	FAM135B	chr8	OpenSea	5'UTR	0.797016	0.912392	-0.115377	1.27067e-05	0.00239835
cg07895132	SLFN12L	chr17	OpenSea	Body	0.327599	0.150958	0.176641	0.00368114	0.0489218
cg07898887	INADL	chr1	OpenSea	Body	0.785376	0.897653	-0.112277	9.11811e-05	0.00573673
cg07902192	RUNX2	chr6	S_Shelf	Body;Body;Body	0.432358	0.733524	-0.301166	0.000184734	0.00869164
cg07909128	SPRR1A	chr1	OpenSea	5'UTR	0.452955	0.867405	-0.41445	0.00262444	0.0397584
cg07911953	ADK	chr10	OpenSea	Body;Body	0.212021	0.094407	0.117614	5.88738e-05	0.00531568
cg07924644	SPINK9	chr5	OpenSea	TSS200	0.787196	0.910322	-0.123127	7.89002e-05	0.00531568
cg07933926	SCNN1A	chr12	OpenSea	Body;TSS1500;TSS1500	0.346211	0.145846	0.200365	0.00368114	0.0489218
cg07934068	ANTXR2	chr4	N_Shelf	Body	0.731025	0.845313	-0.114288	5.07683e-05	0.00516283
cg07935748	NXN	chr17	N_Shelf	Body	0.614962	0.83885	-0.223889	0.000894879	0.0218025
cg07941938	LPO	chr17	OpenSea	TSS200;TSS200;TSS200	0.688943	0.857434	-0.168491	0.00294108	0.0423843
cg07968979	FKSG83	chr6	OpenSea	TSS1500	0.792007	0.896409	-0.104402	1.73149e-06	0.0018259
cg07969419	ADAMTS17	chr15	N_Shore	Body	0.775935	0.891752	-0.115817	3.42806e-06	0.00210492
cg07970040	CLSTN1	chr1	N_Shore	3'UTR;3'UTR;3'UTR	0.659217	0.787823	-0.128605	0.000695847	0.0186487
cg07974303	DEFA6	chr8	OpenSea	TSS1500	0.761702	0.907455	-0.145753	3.23293e-05	0.00390106
cg07981588	YWHAZ	chr8	S_Shore	TSS1500;TSS200;TSS1500	0.183707	0.0791094	0.104598	0.00129402	0.027103
cg07993367	ATP6V0E2	chr7	N_Shore	TSS1500;Body;TSS1500	0.552489	0.80214	-0.249651	0.00185223	0.0319176
cg08006309	IFT140	chr16	Island	Body;Body	0.660776	0.804917	-0.14414	0.000363692	0.0132547
cg08024103	RPH3AL	chr17	OpenSea	Body	0.823544	0.943839	-0.120295	0.00164539	0.0306037
cg08039084	MIR548H4	chr15	OpenSea	Body	0.759126	0.890151	-0.131025	0.00185223	0.0319176
cg08061598	FYN	chr6	OpenSea	5'UTR;TSS1500	0.740453	0.879971	-0.139517	0.000894879	0.0218025
cg08088989	ZNF280A	chr22	OpenSea	5'UTR;1stExon	0.460343	0.759376	-0.299034	0.00114562	0.0252714
cg08122234	RNASE1	chr14	OpenSea	5'UTR;TSS1500;5'UTR;5'UTR	0.609647	0.840639	-0.230992	0.00145999	0.0283967
cg08125824	HECTD1	chr14	OpenSea	Body	0.779587	0.887174	-0.107587	0.000538626	0.0159315
cg08133699	MMP2	chr16	OpenSea	Body;Body	0.67209	0.925098	-0.253009	0.00294108	0.0423843
cg08138586	PARD3B	chr2	S_Shore	Body;Body;Body	0.663463	0.796719	-0.133256	0.000473077	0.0147103
cg08141553	GALNT2	chr1	N_Shore	TSS1500	0.762999	0.882201	-0.119202	0.00145999	0.0283967
cg08148618	NOV	chr8	S_Shelf	Body	0.509438	0.746448	-0.23701	0.00145999	0.0283967
cg08186005	ITPR2	chr12	OpenSea	Body	0.767722	0.872832	-0.105109	0.000538626	0.0159315
cg08193650	ZFP36L2	chr2	Island	Body	0.340974	0.20796	0.133014	0.00129402	0.027103
cg08202226	GATAD2B	chr1	S_Shore	TSS1500	0.629865	0.270542	0.359323	3.23293e-05	0.00390106
cg08247600	MUC7	chr4	OpenSea	Body;Body;Body	0.806942	0.911736	-0.104794	0.00114562	0.0252714
cg08251131	LOC100130093	chr1	N_Shore	TSS1500;TSS1500	0.191498	0.0758062	0.115692	0.000473077	0.0147103
cg08256761	PPP1R12A	chr12	OpenSea	3'UTR;3'UTR;3'UTR	0.768686	0.882238	-0.113552	0.000894879	0.0218025
cg08265392	PRKAG2	chr7	OpenSea	Body;Body;Body	0.453543	0.271448	0.182095	0.000105252	0.0061218
cg08269653	FAM5B	chr1	OpenSea	Body	0.31998	0.20102	0.11896	0.00294108	0.0423843
cg08280368	TTC9	chr14	S_Shore	Body	0.571699	0.826464	-0.254765	0.00329221	0.0459036
cg08287334	KLF16	chr19	Island	Body	0.779712	0.879751	-0.100039	0.00185223	0.0319176
cg08307030	ISL2	chr15	Island	3'UTR	0.586962	0.219831	0.367131	0.000538626	0.0159315
cg08312330	DEFA6	chr8	OpenSea	TSS200	0.561169	0.85705	-0.295881	0.00031834	0.0121879
cg08313893	RIMS2	chr8	OpenSea	Body;Body	0.725132	0.858116	-0.132983	1.74274e-05	0.00274471
cg08318018	ARHGEF12	chr11	OpenSea	Body	0.706729	0.828527	-0.121798	3.7621e-05	0.00432445
cg08329070	FGFR1OP2	chr12	OpenSea	Body	0.659236	0.781733	-0.122497	0.000473077	0.0147103
cg08335767	HMGA1	chr6	S_Shore	5'UTR;5'UTR;5'UTR;5'UTR;5'UTR;TSS200	0.354563	0.189241	0.165322	0.00368114	0.0489218
cg08343347	ARAP2	chr4	OpenSea	Body	0.670429	0.831832	-0.161404	0.000363692	0.0132547
cg08348165	OR2A12	chr7	OpenSea	TSS1500	0.779911	0.88479	-0.104879	1.27067e-05	0.00239835
cg08366060	UVRAG	chr11	OpenSea	Body	0.693807	0.821582	-0.127775	0.00262444	0.0397584
cg08368094	ALB	chr4	OpenSea	3'UTR	0.711595	0.822439	-0.110844	0.000789561	0.0202968
cg08368520	FOXK1	chr7	OpenSea	Body	0.699036	0.829528	-0.130492	0.00185223	0.0319176
cg08381918	PRDM15	chr21	Island	Body;Body	0.612359	0.791718	-0.179359	0.00145999	0.0283967
cg08382235	TBX1	chr22	Island	Body;Body;Body	0.164377	0.00487343	0.159503	0.00164539	0.0306037
cg08412316	MTMR2	chr11	S_Shore	TSS1500;TSS1500;TSS1500;TSS1500	0.712515	0.328909	0.383606	3.23293e-05	0.00390106
cg08415557	OR7G1	chr19	OpenSea	TSS200	0.651123	0.802511	-0.151388	0.00164539	0.0306037
cg08448622	HCG22	chr6	OpenSea	Body	0.464336	0.232699	0.231637	6.81947e-05	0.00531568
cg08450017	CXCR6	chr3	OpenSea	TSS200;Body	0.579692	0.772282	-0.19259	6.81947e-05	0.00531568
cg08451978	C3orf52	chr3	OpenSea	Body	0.635815	0.265709	0.370106	0.00145999	0.0283967
cg08461692	MYH10	chr17	OpenSea	Body	0.500774	0.792048	-0.291274	0.00368114	0.0489218
cg08466517	TNIP3	chr4	OpenSea	TSS1500	0.730828	0.910576	-0.179748	0.000695847	0.0186487
cg08467103	SPRED2	chr2	OpenSea	TSS200;Body	0.417653	0.248539	0.169114	0.00145999	0.0283967
cg08483376	EVX1	chr7	Island	Body	0.427186	0.198714	0.228472	0.000363692	0.0132547
cg08484984	KIAA1841	chr2	OpenSea	Body;Body	0.758206	0.867437	-0.109231	0.00024306	0.0103697
cg08490445	SPOP	chr17	OpenSea	5'UTR;5'UTR;5'UTR;5'UTR;5'UTR;5'UTR	0.726229	0.859617	-0.133387	0.000160774	0.00798244
cg08520191	EP400NL	chr12	N_Shelf	Body	0.632736	0.805623	-0.172887	0.00145999	0.0283967
cg08521046	SNORD94	chr2	OpenSea	TSS1500;Body	0.715543	0.837523	-0.121979	0.00024306	0.0103697
cg08530075	BDNFOS	chr11	OpenSea	Body	0.60484	0.858525	-0.253685	0.00262444	0.0397584
cg08549335	ZNRF2	chr7	OpenSea	Body	0.448268	0.151035	0.297234	2.44201e-06	0.0019106
cg08553274	KIAA1530	chr4	OpenSea	Body	0.610182	0.802468	-0.192287	0.000695847	0.0186487
cg08554554	ARFRP1	chr20	S_Shelf	3'UTR;3'UTR	0.38637	0.238543	0.147827	0.00145999	0.0283967
cg08556511	YAP1	chr11	OpenSea	Body;Body	0.469544	0.25307	0.216474	0.00294108	0.0423843
cg08569979	LOC646982	chr13	OpenSea	Body;Body;Body	0.769676	0.87787	-0.108193	0.00294108	0.0423843
cg08572214	COX18	chr4	S_Shore	TSS1500	0.337701	0.606833	-0.269132	0.00294108	0.0423843
cg08572454	PTPRN2	chr7	OpenSea	Body;Body;Body	0.777537	0.900542	-0.123005	0.00114562	0.0252714
cg08579420	ACCN1	chr17	OpenSea	Body;Body	0.403779	0.229207	0.174572	0.00145999	0.0283967
cg08582028	NKAIN2	chr6	OpenSea	Body	0.783495	0.889387	-0.105893	1.27067e-05	0.00239835
cg08599496	SLC37A1	chr21	S_Shelf	TSS1500	0.793371	0.893969	-0.100597	0.00164539	0.0306037
cg08603424	CLYBL	chr13	OpenSea	Body	0.800616	0.946802	-0.146186	0.00329221	0.0459036
cg08606254	AHRR	chr5	S_Shore	Body	0.617107	0.876011	-0.258904	0.00101309	0.0236038
cg08627569	CFDP1	chr16	OpenSea	Body	0.746678	0.882943	-0.136265	0.000105252	0.0061218
cg08645827	CCT6B	chr17	N_Shelf	Body	0.40177	0.773832	-0.372063	0.00368114	0.0489218
cg08645980	LRP2	chr2	OpenSea	3'UTR	0.704089	0.826924	-0.122835	0.00114562	0.0252714
cg08651178	PRKCZ	chr1	N_Shelf	TSS1500;Body;5'UTR	0.807346	0.922379	-0.115033	0.00233926	0.0369618
cg08670693	APBB2	chr4	OpenSea	5'UTR;5'UTR;5'UTR	0.451919	0.191871	0.260048	0.00208272	0.0346345
cg08692277	ZNF423	chr16	N_Shore	Body	0.681397	0.542046	0.139351	0.00262444	0.0397584
cg08694699	ESRP2	chr16	Island	TSS200	0.224856	0.107135	0.117722	0.00329221	0.0459036
cg08701675	BMPER	chr7	OpenSea	Body	0.779772	0.592887	0.186885	0.00368114	0.0489218
cg08705647	FSTL4	chr5	OpenSea	Body	0.79596	0.956044	-0.160084	0.00185223	0.0319176
cg08712808	GRM7	chr3	OpenSea	Body;Body	0.795212	0.908037	-0.112825	1.27067e-05	0.00239835
cg08715720	PPP2R2B	chr5	OpenSea	Body;Body;Body;Body;Body;Body;Body	0.717527	0.907811	-0.190283	1.27067e-05	0.00239835
cg08717423	MSH5	chr6	S_Shelf	Body;Body;Body;Body	0.560495	0.802763	-0.242268	6.81947e-05	0.00531568
cg08730070	COMT	chr22	OpenSea	5'UTR;TSS1500;TSS200	0.636801	0.831194	-0.194392	0.000894879	0.0218025
cg08752433	PPTC7	chr12	N_Shelf	Body	0.561237	0.175115	0.386122	9.22179e-06	0.00239835
cg08759112	PDE1A	chr2	OpenSea	TSS1500;TSS1500	0.351336	0.695299	-0.343964	0.000212021	0.00960292
cg08763351	SPRR4	chr1	OpenSea	5'UTR	0.743655	0.921341	-0.177686	0.00129402	0.027103
cg08772028	AMICA1	chr11	OpenSea	5'UTR	0.73012	0.852715	-0.122595	0.000894879	0.0218025
cg08777402	RALB	chr2	S_Shelf	5'UTR	0.74849	0.892363	-0.143873	4.37283e-05	0.0046825
cg08782899	ARL16	chr17	S_Shore	TSS1500;Body	0.462099	0.153198	0.308901	0.00233926	0.0369618
cg08783934	PSD3	chr8	OpenSea	Body;Body	0.562489	0.296789	0.2657	0.000695847	0.0186487
cg08794084	OBSCN	chr1	N_Shore	Body;Body	0.762913	0.865552	-0.10264	9.11811e-05	0.00573673
cg08794539	SLC17A4	chr6	OpenSea	Body	0.728577	0.831403	-0.102826	7.84242e-06	0.00239835
cg08804626	GMDS	chr6	OpenSea	Body	0.454225	0.237781	0.216444	7.89002e-05	0.00531568
cg08812235	IGF2BP3	chr7	OpenSea	Body	0.179763	0.0793369	0.100426	5.65205e-06	0.00239835
cg08820233	RPH3AL	chr17	S_Shelf	Body	0.807859	0.916986	-0.109126	0.00129402	0.027103
cg08835464	TRPV6	chr7	OpenSea	3'UTR	0.76836	0.882629	-0.114269	0.00233926	0.0369618
cg08837215	UBE2O	chr17	OpenSea	Body	0.337056	0.124013	0.213043	0.00185223	0.0319176
cg08885381	TNPO1	chr5	S_Shelf	Body	0.750575	0.858548	-0.107973	0.000160774	0.00798244
cg08891382	VCAN	chr5	OpenSea	Body;Body;Body;Body	0.540604	0.834968	-0.294364	0.00185223	0.0319176
cg08900316	PRKCE	chr2	OpenSea	Body	0.437802	0.217494	0.220308	0.00145999	0.0283967
cg08905080	SPG7	chr16	N_Shelf	Body;Body	0.651772	0.781925	-0.130152	0.000894879	0.0218025
cg08918576	OR6K3	chr1	OpenSea	TSS1500	0.557007	0.724405	-0.167398	0.00101309	0.0236038
cg08921397	TDRD1	chr10	OpenSea	3'UTR	0.716525	0.846181	-0.129656	7.84242e-06	0.00239835
cg08925169	TRIM34	chr11	OpenSea	Body;TSS200;Body;Body;Body	0.818891	0.922238	-0.103347	0.000415031	0.0135389
cg08942052	MT1B	chr16	OpenSea	Body	0.837311	0.945053	-0.107742	1.74274e-05	0.00274471
cg08950375	COL6A3	chr2	OpenSea	TSS1500;TSS1500;TSS1500;TSS1500;TSS1500	0.737892	0.846339	-0.108447	5.88738e-05	0.00531568
cg08951271	DDR1	chr6	N_Shore	TSS1500	0.543605	0.240086	0.303519	0.00294108	0.0423843
cg08958945	RAB6B	chr3	OpenSea	Body	0.790637	0.89975	-0.109113	0.00185223	0.0319176
cg08971562	ADARB2	chr10	N_Shelf	Body	0.61987	0.769985	-0.150115	0.00164539	0.0306037
cg08971867	FAM169A	chr5	N_Shelf	5'UTR	0.725317	0.87434	-0.149023	7.89002e-05	0.00531568
cg08987594	EEF1AL7	chr4	OpenSea	TSS200	0.6648	0.807521	-0.142721	0.000121356	0.00673537
cg09001356	RPTOR	chr17	N_Shore	Body;Body	0.456149	0.715385	-0.259236	0.00164539	0.0306037
cg09011746	FTSJD1	chr16	OpenSea	3'UTR;3'UTR	0.764797	0.874831	-0.110035	0.00145999	0.0283967
cg09014716	ARID5A	chr2	S_Shelf	Body	0.765339	0.921991	-0.156653	0.000612559	0.0173259
cg09021393	MIR591	chr7	OpenSea	TSS1500;Body;Body;Body	0.721689	0.890522	-0.168833	7.89002e-05	0.00531568
cg09027155	LPHN3	chr4	OpenSea	Body	0.783127	0.890205	-0.107078	0.000415031	0.0135389
cg09049417	FZD3	chr8	OpenSea	3'UTR	0.724983	0.871649	-0.146666	1.27067e-05	0.00239835
cg09057412	TULP4	chr6	OpenSea	Body;Body	0.438315	0.292257	0.146059	0.000415031	0.0135389
cg09058317	SYTL2	chr11	OpenSea	5'UTR	0.447267	0.717976	-0.27071	0.00294108	0.0423843
cg09066112	SOX5	chr12	OpenSea	Body;Body	0.709937	0.855631	-0.145694	0.00024306	0.0103697
cg09070415	TINAGL1	chr1	OpenSea	TSS1500	0.601198	0.227518	0.37368	0.000363692	0.0132547
cg09070885	TEAD1	chr11	OpenSea	Body	0.787032	0.895328	-0.108297	1.27067e-05	0.00239835
cg09076339	ITPKB	chr1	S_Shore	Body	0.623197	0.30464	0.318557	0.000695847	0.0186487
cg09084320	NRP1	chr10	OpenSea	Body;Body;Body	0.468942	0.261977	0.206966	3.7621e-05	0.00432445
cg09095470	FSTL4	chr5	N_Shelf	5'UTR	0.777813	0.89165	-0.113837	0.000538626	0.0159315
cg09096383	CSN1S1	chr4	OpenSea	5'UTR;5'UTR	0.772737	0.879867	-0.10713	1.27067e-05	0.00239835
cg09100940	HSD17B8	chr6	S_Shore	Body	0.190747	0.0609846	0.129762	0.000789561	0.0202968
cg09107438	TIMELESS	chr12	OpenSea	Body	0.627072	0.807325	-0.180253	0.000538626	0.0159315
cg09144905	SLAIN1	chr13	OpenSea	5'UTR	0.788142	0.914772	-0.126631	0.00185223	0.0319176
cg09146872	NXN	chr17	OpenSea	Body	0.611632	0.866395	-0.254763	0.000212021	0.00960292
cg09149974	EXOC6	chr10	OpenSea	Body;Body	0.752253	0.874128	-0.121875	1.48897e-05	0.00263601
cg09159452	IQCE	chr7	OpenSea	Body;Body	0.461843	0.848505	-0.386662	0.00164539	0.0306037
cg09165041	LOC728448	chr1	OpenSea	TSS1500	0.614998	0.807977	-0.192979	0.00208272	0.0346345
cg09172296	C10orf140	chr10	S_Shore	5'UTR	0.322129	0.189791	0.132338	0.00329221	0.0459036
cg09177567	MIR596	chr8	S_Shore	TSS200	0.176135	0.0467654	0.12937	0.000612559	0.0173259
cg09179248	PRKCZ	chr1	Island	5'UTR;Body;5'UTR	0.676031	0.84069	-0.164659	0.00262444	0.0397584
cg09180262	SAMD11	chr1	Island	Body	0.203495	0.0949682	0.108527	1.27067e-05	0.00239835
cg09180848	BNC1	chr15	Island	TSS1500	0.181448	0.0793469	0.102101	0.00294108	0.0423843
cg09184899	DKK4	chr8	OpenSea	Body	0.466134	0.712965	-0.24683	0.000363692	0.0132547
cg09206890	CUGBP1	chr11	OpenSea	TSS1500;5'UTR	0.640044	0.769715	-0.129671	0.000789561	0.0202968
cg09232918	CHD9	chr16	OpenSea	5'UTR	0.628807	0.867061	-0.238254	0.000139762	0.00728201
cg09235031	TRPM1	chr15	N_Shelf	Body	0.64656	0.333982	0.312578	0.00164539	0.0306037
cg09246570	AKAP6	chr14	OpenSea	TSS1500	0.786041	0.89888	-0.112839	0.000894879	0.0218025
cg09246953	C7orf60	chr7	N_Shelf	Body	0.724323	0.88093	-0.156607	9.22179e-06	0.00239835
cg09256082	CTPS	chr1	S_Shelf	Body	0.702669	0.840722	-0.138052	0.000473077	0.0147103
cg09265563	FZD9	chr7	Island	1stExon	0.785719	0.914946	-0.129227	0.000415031	0.0135389
cg09285525	SLC7A5	chr16	OpenSea	Body	0.614792	0.79921	-0.184418	0.00114562	0.0252714
cg09286421	VOPP1	chr7	OpenSea	Body	0.830779	0.72569	0.105089	0.00233926	0.0369618
cg09323788	CHTF18	chr16	Island	Body	0.825591	0.713053	0.112538	0.00185223	0.0319176
cg09356141	LALBA	chr12	OpenSea	1stExon	0.800632	0.91535	-0.114718	0.000212021	0.00960292
cg09359064	NTNG2	chr9	Island	5'UTR	0.487676	0.204665	0.283011	0.00164539	0.0306037
cg09414280	CIT	chr12	S_Shore	Body	0.767413	0.900085	-0.132671	0.00145999	0.0283967
cg09415148	LOC729121	chr2	N_Shore	Body;TSS1500	0.794647	0.911573	-0.116926	0.000415031	0.0135389
cg09415366	INPP5A	chr10	OpenSea	Body	0.493195	0.149499	0.343696	0.00329221	0.0459036
cg09418861	DLGAP2	chr8	S_Shelf	Body	0.671551	0.879895	-0.208344	0.00233926	0.0369618
cg09430118	ZNF529	chr19	Island	Body;5'UTR;5'UTR;TSS1500	0.201722	0.101236	0.100486	0.00368114	0.0489218
cg09452922	DLG2	chr11	N_Shelf	5'UTR	0.708877	0.837361	-0.128483	0.00031834	0.0121879
cg09463047	HNF1B	chr17	Island	Body;Body	0.141165	0.0361623	0.105003	0.00185223	0.0319176
cg09483043	WDFY1	chr2	S_Shore	TSS1500	0.670985	0.835305	-0.164319	0.000278324	0.0113453
cg09505117	UGT1A10	chr2	OpenSea	Body;Body;Body;Body;Body;Body;Body;Body;TSS1500	0.724688	0.886815	-0.162127	0.00031834	0.0121879
cg09506037	NCKAP5	chr2	OpenSea	Body;Body	0.436494	0.200629	0.235865	0.00185223	0.0319176
cg09516200	RPTOR	chr17	OpenSea	Body;Body	0.444672	0.215998	0.228674	0.00185223	0.0319176
cg09526469	TRIO	chr5	OpenSea	Body	0.640895	0.829086	-0.188191	0.00294108	0.0423843
cg09529600	SPINK5L3	chr5	OpenSea	Body	0.71586	0.816923	-0.101064	4.37283e-05	0.0046825
cg09534872	CSTF3	chr11	OpenSea	Body	0.745954	0.934488	-0.188534	0.000278324	0.0113453
cg09537448	MIR96	chr7	N_Shelf	Body	0.787743	0.930296	-0.142553	6.81947e-05	0.00531568
cg09555947	KCNH8	chr3	OpenSea	Body	0.75262	0.88056	-0.12794	0.000695847	0.0186487
cg09565404	FER	chr5	N_Shore	TSS200	0.32793	0.145139	0.182791	0.00114562	0.0252714
cg09573371	RXFP2	chr13	OpenSea	3'UTR;3'UTR	0.398025	0.678647	-0.280622	0.000538626	0.0159315
cg09575189	SYT8	chr11	OpenSea	TSS200	0.613903	0.137871	0.476032	0.00368114	0.0489218
cg09578937	ARHGEF10	chr8	S_Shelf	Body	0.793273	0.925579	-0.132307	0.000612559	0.0173259
cg09581197	CFDP1	chr16	OpenSea	Body	0.519996	0.755368	-0.235372	0.00208272	0.0346345
cg09588020	WASF2	chr1	OpenSea	5'UTR	0.455837	0.716548	-0.260711	0.00294108	0.0423843
cg09599843	SDK1	chr7	OpenSea	Body	0.71498	0.87032	-0.15534	7.89002e-05	0.00531568
cg09618674	LRP1B	chr2	OpenSea	Body	0.772326	0.878024	-0.105698	0.000212021	0.00960292
cg09635984	TMEM178	chr2	OpenSea	Body;Body	0.765311	0.90047	-0.135159	0.000473077	0.0147103
cg09637747	GPR172B	chr17	OpenSea	Body;Body	0.777306	0.895919	-0.118613	0.000121356	0.00673537
cg09667289	FMN1	chr15	OpenSea	Body	0.764555	0.905473	-0.140919	0.00114562	0.0252714
cg09670128	KRT7	chr12	Island	5'UTR;1stExon	0.167579	0.049035	0.118544	0.00164539	0.0306037
cg09670263	LRRC2	chr3	OpenSea	3'UTR;3'UTR	0.603448	0.235373	0.368075	0.00294108	0.0423843
cg09676630	FBRSL1	chr12	N_Shore	Body	0.488408	0.213863	0.274545	0.00233926	0.0369618
cg09680131	COL4A2	chr13	OpenSea	Body	0.574435	0.261829	0.312606	0.00129402	0.027103
cg09696465	SLC39A11	chr17	OpenSea	Body;Body	0.721862	0.869138	-0.147276	0.00164539	0.0306037
cg09705232	MIR548H3	chr6	OpenSea	Body;Body	0.589269	0.798952	-0.209682	0.000184734	0.00869164
cg09717352	FAM13A	chr4	OpenSea	Body;Body	0.722694	0.82518	-0.102486	0.000105252	0.0061218
cg09726703	AGAP1	chr2	N_Shelf	Body;Body	0.816817	0.942673	-0.125855	0.00145999	0.0283967
cg09742346	CMIP	chr16	OpenSea	TSS1500;Body	0.594221	0.231605	0.362616	0.000789561	0.0202968
cg09784259	SELE	chr1	OpenSea	TSS1500	0.809723	0.920314	-0.110592	6.66163e-06	0.00239835
cg09789239	ZC3H13	chr13	OpenSea	Body	0.74267	0.890766	-0.148096	7.89002e-05	0.00531568
cg09796786	MSRB3	chr12	OpenSea	Body;Body	0.792548	0.90345	-0.110902	0.000105252	0.0061218
cg09800748	KIF21A	chr12	OpenSea	Body	0.764076	0.867319	-0.103243	0.000695847	0.0186487
cg09827048	RPS15AP10	chr1	OpenSea	TSS1500;Body	0.59159	0.80653	-0.21494	0.000695847	0.0186487
cg09828761	TRIO	chr5	OpenSea	Body	0.707234	0.914109	-0.206876	0.00145999	0.0283967
cg09844687	ADAR	chr1	N_Shelf	5'UTR	0.752909	0.8767	-0.12379	0.000538626	0.0159315
cg09856299	PARP10	chr8	N_Shelf	1stExon;5'UTR	0.22147	0.110644	0.110827	2.77498e-05	0.00364793
cg09857324	TELO2	chr16	S_Shore	Body	0.650326	0.820184	-0.169858	0.00145999	0.0283967
cg09866101	SDK1	chr7	OpenSea	Body;Body	0.762778	0.884401	-0.121623	7.89002e-05	0.00531568
cg09867656	ST6GALNAC3	chr1	OpenSea	Body;Body	0.489827	0.796972	-0.307145	0.000695847	0.0186487
cg09884146	SPRED2	chr2	OpenSea	5'UTR;1stExon;Body	0.403252	0.234177	0.169075	0.00164539	0.0306037
cg09899173	MIR596	chr8	S_Shore	TSS200	0.185157	0.0619976	0.123159	0.000415031	0.0135389
cg09926783	FGF7	chr15	OpenSea	Body;Body	0.796218	0.902629	-0.10641	0.000789561	0.0202968
cg09930155	NKD1	chr16	Island	Body	0.525847	0.730421	-0.204574	0.00185223	0.0319176
cg09936248	SMYD3	chr1	OpenSea	Body;Body	0.670086	0.817858	-0.147773	0.000894879	0.0218025
cg09936663	KBTBD11	chr8	S_Shelf	5'UTR	0.723235	0.576409	0.146826	0.00101309	0.0236038
cg09938518	RIMKLA	chr1	S_Shelf	Body	0.786662	0.907365	-0.120702	0.00114562	0.0252714
cg09985344	COTL1	chr16	N_Shelf	Body	0.772328	0.610535	0.161793	0.000695847	0.0186487
cg10020892	BCL9	chr1	OpenSea	5'UTR	0.468329	0.125201	0.343128	0.00262444	0.0397584
cg10025586	WHAMM	chr15	OpenSea	Body	0.518073	0.212759	0.305313	1.73149e-06	0.0018259
cg10036686	SNX10	chr7	OpenSea	5'UTR	0.75756	0.882934	-0.125373	2.44201e-06	0.0019106
cg10049070	NFATC3	chr16	OpenSea	Body;Body;Body;Body	0.783287	0.889531	-0.106244	1.73149e-06	0.0018259
cg10051588	FLJ39653	chr4	N_Shelf	Body;Body	0.441583	0.267796	0.173787	6.81947e-05	0.00531568
cg10072168	PACRG	chr6	OpenSea	Body;Body;Body	0.746626	0.912515	-0.165889	0.000789561	0.0202968
cg10084509	LYRM1	chr16	OpenSea	Body;Body;Body	0.760515	0.869006	-0.108492	7.89002e-05	0.00531568
cg10092691	LEMD1	chr1	OpenSea	TSS1500	0.77771	0.906335	-0.128625	0.000415031	0.0135389
cg10118227	PANX3	chr11	N_Shelf	3'UTR	0.586457	0.778023	-0.191566	0.000894879	0.0218025
cg10119001	SPRR2C	chr1	OpenSea	TSS1500	0.737704	0.87394	-0.136235	7.89002e-05	0.00531568
cg10119288	ZCCHC14	chr16	S_Shore	3'UTR	0.723315	0.832802	-0.109487	3.42806e-06	0.00210492
cg10121457	FANK1	chr10	S_Shore	Body	0.609176	0.717443	-0.108267	0.00262444	0.0397584
cg10132874	MATK	chr19	N_Shelf	Body;Body;Body	0.754122	0.858184	-0.104062	0.000212021	0.00960292
cg10133100	SAPS3	chr11	OpenSea	5'UTR;5'UTR;5'UTR;5'UTR;5'UTR;5'UTR	0.458972	0.758563	-0.299591	0.000894879	0.0218025
cg10154122	SPINT2	chr19	Island	TSS1500;TSS1500	0.170558	0.067672	0.102886	0.00164539	0.0306037
cg10172253	TTLL7	chr1	OpenSea	5'UTR	0.798563	0.90517	-0.106607	0.00145999	0.0283967
cg10195336	ARHGEF10	chr8	S_Shore	Body	0.75303	0.861053	-0.108024	0.00329221	0.0459036
cg10202638	RAPGEF4	chr2	OpenSea	Body;Body	0.747795	0.855737	-0.107943	0.00101309	0.0236038
cg10206380	GPR56	chr16	OpenSea	5'UTR;TSS1500;5'UTR;5'UTR;5'UTR;5'UTR;5'UTR;5'UTR	0.62932	0.826217	-0.196897	0.000212021	0.00960292
cg10237542	FAF1	chr1	OpenSea	Body	0.787397	0.890841	-0.103445	7.89002e-05	0.00531568
cg10241812	DNAH6	chr2	OpenSea	Body	0.773105	0.87475	-0.101645	1.27067e-05	0.00239835
cg10248100	UNC84A	chr7	OpenSea	5'UTR;5'UTR	0.509893	0.247164	0.262729	0.00031834	0.0121879
cg10248981	LHPP	chr10	OpenSea	Body;Body	0.611696	0.815427	-0.203731	0.00145999	0.0283967
cg10276272	GRIN2A	chr16	N_Shelf	Body;Body;Body	0.81146	0.922664	-0.111203	0.000415031	0.0135389
cg10278149	KLF7	chr2	OpenSea	Body	0.638069	0.835823	-0.197754	0.00145999	0.0283967
cg10288578	FAM49A	chr2	OpenSea	5'UTR	0.709733	0.880912	-0.171179	0.000695847	0.0186487
cg10294853	BAHCC1	chr17	N_Shelf	Body	0.671958	0.860254	-0.188296	0.00024306	0.0103697
cg10301401	LMF1	chr16	OpenSea	Body	0.795905	0.898601	-0.102696	0.00129402	0.027103
cg10312081	PSPC1	chr13	OpenSea	Body	0.662179	0.767118	-0.104939	0.00262444	0.0397584
cg10312498	GLT25D2	chr1	OpenSea	Body	0.661711	0.789839	-0.128127	2.77498e-05	0.00364793
cg10316291	A2BP1	chr16	OpenSea	Body;Body;Body;Body;Body;Body	0.726899	0.870206	-0.143307	0.00031834	0.0121879
cg10318492	FOXO1	chr13	OpenSea	Body	0.801337	0.913648	-0.112311	6.81947e-05	0.00531568
cg10322419	LOC284661	chr1	OpenSea	TSS1500	0.740664	0.851071	-0.110408	1.27067e-05	0.00239835
cg10346364	LOC100130987	chr11	S_Shore	Body;TSS1500;TSS1500	0.465772	0.242659	0.223114	0.00101309	0.0236038
cg10347660	KIFC2	chr8	N_Shelf	Body	0.845418	0.948542	-0.103124	0.000363692	0.0132547
cg10376133	C14orf101	chr14	S_Shelf	Body	0.779441	0.895046	-0.115605	1.74274e-05	0.00274471
cg10398107	SLC25A31	chr4	OpenSea	3'UTR	0.762324	0.864643	-0.102319	2.37914e-05	0.0033068
cg10409560	C4orf26	chr4	OpenSea	1stExon	0.7496	0.485553	0.264048	0.000695847	0.0186487
cg10411087	SLC13A2	chr17	OpenSea	TSS1500;TSS1500;TSS1500;TSS1500	0.739189	0.859685	-0.120496	0.000473077	0.0147103
cg10413475	SAMD12	chr8	OpenSea	Body;Body	0.675345	0.824547	-0.149202	0.00233926	0.0369618
cg10419849	TNKS	chr8	OpenSea	Body	0.769026	0.876498	-0.107472	0.000212021	0.00960292
cg10428516	CACNA1I	chr22	S_Shore	Body;Body	0.740504	0.840622	-0.100118	5.88738e-05	0.00531568
cg10430994	HPR	chr16	OpenSea	TSS1500	0.794895	0.906754	-0.111859	0.000415031	0.0135389
cg10433327	NEDD4	chr15	OpenSea	TSS200;Body	0.396261	0.236515	0.159746	0.00101309	0.0236038
cg10450897	ZFPM2	chr8	OpenSea	Body	0.409346	0.796643	-0.387297	0.00185223	0.0319176
cg10453756	C6orf10	chr6	OpenSea	Body	0.712104	0.817186	-0.105082	0.000160774	0.00798244
cg10465672	OCIAD2	chr4	Island	TSS200;TSS200	0.223036	0.0827372	0.140298	0.000105252	0.0061218
cg10476585	GPC6	chr13	OpenSea	Body	0.540555	0.243075	0.29748	0.00129402	0.027103
cg10490099	UST	chr6	OpenSea	Body	0.695452	0.867617	-0.172165	2.44201e-06	0.0019106
cg10512498	WDR17	chr4	N_Shore	TSS1500;TSS1500	0.724892	0.854585	-0.129692	0.00024306	0.0103697
cg10547641	KLHL29	chr2	OpenSea	Body	0.647913	0.809458	-0.161545	0.000139762	0.00728201
cg10550416	CRIM1	chr2	OpenSea	3'UTR	0.543312	0.789514	-0.246202	0.000184734	0.00869164
cg10585462	C4orf7	chr4	OpenSea	5'UTR;1stExon	0.752676	0.877637	-0.124962	0.00185223	0.0319176
cg10606923	CYFIP2	chr5	OpenSea	Body;Body;Body	0.353005	0.110999	0.242006	0.000473077	0.0147103
cg10610648	FBXO18	chr10	OpenSea	Body;Body	0.721447	0.951236	-0.229789	0.00145999	0.0283967
cg10636020	KCNH2	chr7	S_Shore	Body;Body	0.71342	0.814914	-0.101494	0.00294108	0.0423843
cg10653770	KIAA0087	chr7	OpenSea	TSS1500	0.743084	0.865668	-0.122585	0.000538626	0.0159315
cg10673484	PLCL2	chr3	OpenSea	Body;Body	0.731965	0.849942	-0.117977	7.89002e-05	0.00531568
cg10716909	LOC647121	chr1	N_Shore	TSS1500	0.746758	0.89759	-0.150832	0.00185223	0.0319176
cg10723575	WWTR1	chr3	OpenSea	TSS1500	0.771828	0.873246	-0.101418	1.73149e-06	0.0018259
cg10737455	SETD7	chr4	OpenSea	3'UTR	0.724753	0.82504	-0.100287	0.000894879	0.0218025
cg10759769	EFCAB4B	chr12	OpenSea	3'UTR;Body	0.731832	0.856035	-0.124203	0.000473077	0.0147103
cg10784258	DST	chr6	S_Shelf	Body;Body;Body	0.617664	0.791123	-0.173459	0.00329221	0.0459036
cg10820904	PRKCA	chr17	OpenSea	Body	0.617508	0.848158	-0.23065	0.00129402	0.027103
cg10823473	ISL2	chr15	Island	Body	0.290999	0.0873622	0.203636	0.00368114	0.0489218
cg10827559	TSNARE1	chr8	OpenSea	5'UTR	0.757588	0.870096	-0.112508	0.000415031	0.0135389
cg10851037	C1orf56	chr1	N_Shore	TSS200	0.167946	0.0557045	0.112241	0.00233926	0.0369618
cg10860802	DPP6	chr7	OpenSea	Body;Body;Body	0.802716	0.907126	-0.10441	1.27067e-05	0.00239835
cg10863207	RFFL	chr17	N_Shelf	5'UTR	0.417901	0.248171	0.16973	6.81947e-05	0.00531568
cg10899768	GRHL2	chr8	S_Shore	Body	0.66379	0.276562	0.387228	0.00262444	0.0397584
cg10914815	STK24	chr13	OpenSea	Body;Body	0.511316	0.828145	-0.316829	0.00233926	0.0369618
cg10959048	PROS1	chr3	S_Shore	TSS1500	0.762669	0.876648	-0.113979	0.000612559	0.0173259
cg10959440	SASH1	chr6	OpenSea	Body	0.70682	0.871833	-0.165013	0.00114562	0.0252714
cg10968396	ERC1	chr12	OpenSea	Body;Body;Body;Body;Body	0.767192	0.868179	-0.100987	0.00145999	0.0283967
cg10973720	HDAC4	chr2	S_Shore	Body	0.629367	0.799009	-0.169642	0.000894879	0.0218025
cg10976623	TMEM100	chr17	OpenSea	TSS1500;5'UTR	0.603292	0.828323	-0.225031	0.00101309	0.0236038
cg10983853	LCP1	chr13	OpenSea	Body	0.832977	0.941015	-0.108038	0.000695847	0.0186487
cg10992419	C3orf59	chr3	OpenSea	Body	0.489512	0.228538	0.260973	0.00294108	0.0423843
cg11002952	PPM1L	chr3	OpenSea	Body	0.776036	0.880257	-0.104221	1.73149e-06	0.0018259
cg11010344	SMR3B	chr4	OpenSea	Body	0.721729	0.85441	-0.132682	3.23293e-05	0.00390106
cg11025037	GZMB	chr14	OpenSea	TSS1500	0.678615	0.830568	-0.151953	0.00233926	0.0369618
cg11059873	SGCD	chr5	OpenSea	Body;Body;Body	0.770909	0.913787	-0.142878	0.00185223	0.0319176
cg11064744	PPP3CB	chr10	OpenSea	Body;Body;Body	0.746537	0.858201	-0.111664	0.00101309	0.0236038
cg11066776	SPRR4	chr1	OpenSea	TSS1500	0.814185	0.919497	-0.105312	7.89002e-05	0.00531568
cg11074362	DENND4C	chr9	OpenSea	Body	0.781072	0.890121	-0.109049	0.000139762	0.00728201
cg11084015	OSBPL10	chr3	OpenSea	Body	0.787379	0.889753	-0.102374	0.000415031	0.0135389
cg11126313	CCR3	chr3	OpenSea	5'UTR;5'UTR;5'UTR;5'UTR	0.811927	0.914756	-0.102829	1.27067e-05	0.00239835
cg11136969	ENTPD4	chr8	OpenSea	Body;Body	0.807724	0.914779	-0.107055	0.000612559	0.0173259
cg11145302	INPP5A	chr10	S_Shore	Body	0.743804	0.871865	-0.128061	0.00368114	0.0489218
cg11168694	GPX6	chr6	OpenSea	Body	0.792031	0.909957	-0.117926	1.27067e-05	0.00239835
cg11169848	LOC100130987	chr11	S_Shore	Body;TSS1500;TSS1500	0.395518	0.208868	0.18665	0.00185223	0.0319176
cg11189257	CPVL	chr7	OpenSea	Body;Body	0.82414	0.933549	-0.109409	2.37914e-05	0.0033068
cg11209447	SCNN1A	chr12	OpenSea	Body;TSS200;5'UTR	0.566228	0.275903	0.290325	0.00262444	0.0397584
cg11226252	SRGAP1	chr12	OpenSea	Body	0.820684	0.941584	-0.1209	4.78989e-06	0.00239534
cg11253592	MAML2	chr11	OpenSea	Body	0.683821	0.864061	-0.180241	4.78989e-06	0.00239534
cg11296782	PMS1	chr2	S_Shore	Body;Body;Body	0.730041	0.844998	-0.114957	2.44201e-06	0.0019106
cg11322936	2018-03-08	chr10	OpenSea	5'UTR;5'UTR	0.766758	0.873469	-0.106711	0.00294108	0.0423843
cg11328885	TSNARE1	chr8	S_Shore	Body	0.765976	0.927642	-0.161667	0.00185223	0.0319176
cg11333454	FLJ40504	chr17	OpenSea	Body	0.679604	0.806763	-0.127159	0.00024306	0.0103697
cg11350680	CST8	chr20	OpenSea	TSS200	0.767716	0.89203	-0.124314	0.00368114	0.0489218
cg11363513	LRBA	chr4	S_Shelf	Body	0.772854	0.891347	-0.118493	0.000415031	0.0135389
cg11378502	ZNF793	chr19	OpenSea	3'UTR	0.760136	0.87568	-0.115545	1.27067e-05	0.00239835
cg11383802	DHCR7	chr11	N_Shore	3'UTR;3'UTR	0.636184	0.78024	-0.144056	0.00208272	0.0346345
cg11387368	MUC4	chr3	S_Shelf	Body;Body;Body	0.693063	0.831555	-0.138492	0.000695847	0.0186487
cg11389618	GTDC1	chr2	OpenSea	Body;Body;Body	0.68361	0.872013	-0.188403	0.000612559	0.0173259
cg11398081	NPVF	chr7	OpenSea	TSS1500	0.757909	0.88558	-0.12767	1.73149e-06	0.0018259
cg11401820	EFTUD1	chr15	OpenSea	Body;Body	0.443476	0.2627	0.180776	0.00164539	0.0306037
cg11424376	GALNT2	chr1	OpenSea	Body	0.449688	0.25516	0.194528	0.00145999	0.0283967
cg11433624	RREB1	chr6	OpenSea	5'UTR;5'UTR;5'UTR;5'UTR	0.352455	0.143252	0.209202	0.00294108	0.0423843
cg11444072	ASAP2	chr2	OpenSea	Body;Body	0.491934	0.309059	0.182876	7.89002e-05	0.00531568
cg11460562	TNPO1	chr5	N_Shore	TSS1500;Body	0.726195	0.846337	-0.120142	7.89002e-05	0.00531568
cg11468148	DIP2C	chr10	S_Shore	Body	0.606654	0.0930126	0.513641	0.00185223	0.0319176
cg11468354	PLXDC2	chr10	OpenSea	Body	0.786328	0.905322	-0.118994	0.00129402	0.027103
cg11486865	ZNF184	chr6	N_Shelf	Body	0.530444	0.759709	-0.229265	9.11811e-05	0.00573673
cg11508429	SGMS1	chr10	OpenSea	5'UTR	0.765845	0.86875	-0.102905	0.00185223	0.0319176
cg11523221	BACH2	chr6	OpenSea	5'UTR;5'UTR	0.645246	0.816619	-0.171373	0.00185223	0.0319176
cg11524422	RIMS3	chr1	S_Shore	5'UTR	0.749258	0.870246	-0.120988	0.00208272	0.0346345
cg11537619	PMP2	chr8	OpenSea	TSS200	0.706046	0.832752	-0.126706	0.00329221	0.0459036
cg11539883	CYP2B6	chr19	OpenSea	TSS1500	0.75869	0.864287	-0.105597	1.27067e-05	0.00239835
cg11541897	ARSB	chr5	S_Shore	TSS200;1stExon;5'UTR	0.298289	0.160103	0.138186	0.00185223	0.0319176
cg11550547	KCTD14	chr11	OpenSea	TSS200	0.2383	0.091121	0.147179	0.00185223	0.0319176
cg11553308	AGAP1	chr2	OpenSea	Body;Body	0.624407	0.824565	-0.200158	0.00101309	0.0236038
cg11562153	GPX5	chr6	OpenSea	TSS1500;TSS1500	0.354651	0.709494	-0.354842	0.00368114	0.0489218
cg11565007	TBCK	chr4	OpenSea	Body;Body;Body;Body	0.645902	0.815702	-0.1698	0.000139762	0.00728201
cg11585893	HOXC4	chr12	N_Shore	5'UTR;TSS1500	0.26846	0.161143	0.107317	0.00262444	0.0397584
cg11588889	LRRN4	chr20	Island	3'UTR	0.666684	0.826458	-0.159774	0.000415031	0.0135389
cg11589885	TTC15	chr2	S_Shore	Body	0.765086	0.911545	-0.146459	0.00185223	0.0319176
cg11615029	COL1A1	chr17	OpenSea	Body	0.794765	0.90373	-0.108965	1.27067e-05	0.00239835
cg11620689	ALCAM	chr3	OpenSea	Body	0.563377	0.816578	-0.253201	0.00185223	0.0319176
cg11639130	STX2	chr12	Island	Body;Body	0.170076	0.0161248	0.153951	0.00233926	0.0369618
cg11642891	TTC15	chr2	Island	Body	0.740746	0.906251	-0.165505	0.00185223	0.0319176
cg11661265	ARAP2	chr4	OpenSea	3'UTR	0.775309	0.890035	-0.114726	0.00208272	0.0346345
cg11663008	CDC27	chr17	OpenSea	3'UTR;3'UTR	0.762298	0.880649	-0.118351	5.07683e-05	0.00516283
cg11669824	TPD52	chr8	OpenSea	Body;Body	0.806916	0.922011	-0.115095	0.000121356	0.00673537
cg11712187	KIF1B	chr1	OpenSea	3'UTR;Body	0.469193	0.708139	-0.238946	0.00262444	0.0397584
cg11714793	SDCCAG8	chr1	OpenSea	Body	0.73804	0.877598	-0.139558	0.000695847	0.0186487
cg11730023	CCNY	chr10	OpenSea	Body;5'UTR	0.720195	0.856155	-0.13596	7.89002e-05	0.00531568
cg11735008	HIVEP3	chr1	N_Shelf	5'UTR;5'UTR	0.785556	0.893609	-0.108053	0.000538626	0.0159315
cg11739508	INADL	chr1	OpenSea	Body	0.50331	0.88793	-0.38462	0.00185223	0.0319176
cg11747104	DAAM1	chr14	OpenSea	Body	0.677791	0.811104	-0.133312	0.000139762	0.00728201
cg11758127	PRKCZ	chr1	N_Shelf	Body	0.79761	0.910834	-0.113223	0.00233926	0.0369618
cg11778756	DDX10	chr11	OpenSea	Body	0.693969	0.868347	-0.174378	0.00185223	0.0319176
cg11820833	PLEKHG3	chr14	OpenSea	5'UTR	0.509421	0.169204	0.340216	9.11811e-05	0.00573673
cg11828089	CALN1	chr7	OpenSea	TSS1500	0.681124	0.791582	-0.110458	0.00145999	0.0283967
cg11844042	TMEM154	chr4	OpenSea	TSS1500	0.581892	0.229433	0.352458	6.81947e-05	0.00531568
cg11878045	KCNQ1	chr11	OpenSea	Body;TSS200	0.509363	0.772156	-0.262792	0.00368114	0.0489218
cg11885357	ESYT3	chr3	N_Shore	TSS1500	0.220106	0.431623	-0.211517	0.00368114	0.0489218
cg11885965	FAM19A2	chr12	N_Shelf	5'UTR	0.74829	0.868357	-0.120068	0.00294108	0.0423843
cg11912272	SPATS2L	chr2	OpenSea	5'UTR;5'UTR;5'UTR;5'UTR	0.602246	0.792801	-0.190555	0.00164539	0.0306037
cg11922514	UNC80	chr2	OpenSea	Body;Body	0.784582	0.902929	-0.118348	0.000894879	0.0218025
cg11926839	TSNARE1	chr8	N_Shore	Body	0.804532	0.911164	-0.106632	6.81947e-05	0.00531568
cg11927951	SPAG6	chr10	S_Shelf	Body;Body	0.671269	0.813548	-0.142278	0.00262444	0.0397584
cg11936643	ABLIM1	chr10	OpenSea	Body;Body;5'UTR;Body	0.388482	0.182449	0.206033	0.000894879	0.0218025
cg11938718	HPCAL1	chr2	OpenSea	5'UTR;5'UTR	0.442404	0.209563	0.232841	1.74274e-05	0.00274471
cg11960784	SEH1L	chr18	N_Shelf	3'UTR;3'UTR	0.606526	0.806658	-0.200132	0.000415031	0.0135389
cg11970177	MEGF11	chr15	S_Shelf	Body	0.618416	0.878978	-0.260562	0.000695847	0.0186487
cg11970797	CRYL1	chr13	OpenSea	Body	0.420472	0.212742	0.20773	0.000278324	0.0113453
cg11971662	STK3	chr8	OpenSea	Body	0.737282	0.85202	-0.114738	0.00164539	0.0306037
cg11974158	ATRNL1	chr10	OpenSea	Body	0.63913	0.871799	-0.232669	0.00164539	0.0306037
cg11976164	MIR2054	chr4	OpenSea	TSS1500	0.729264	0.866694	-0.13743	0.000121356	0.00673537
cg11978700	DPP6	chr7	OpenSea	Body;Body;Body	0.673659	0.80074	-0.127082	2.03741e-05	0.00310788
cg11993173	RGS20	chr8	OpenSea	Body;Body	0.40777	0.210936	0.196834	0.000538626	0.0159315
cg11998141	MIR596	chr8	S_Shore	TSS200	0.155707	0.0403015	0.115406	0.00164539	0.0306037
cg12033075	PIK3CD	chr1	N_Shore	3'UTR	0.550617	0.711926	-0.16131	9.11811e-05	0.00573673
cg12036829	ANKMY1	chr2	OpenSea	Body;Body	0.699218	0.834891	-0.135673	0.00114562	0.0252714
cg12044693	BCKDHB	chr6	OpenSea	Body;Body	0.599693	0.293394	0.306299	4.78989e-06	0.00239534
cg12051027	SPATA6	chr1	OpenSea	Body	0.738333	0.839697	-0.101364	0.000212021	0.00960292
cg12072024	CYBRD1	chr2	N_Shore	TSS1500;TSS1500	0.474973	0.75717	-0.282197	0.00329221	0.0459036
cg12092201	ZFP36L2	chr2	Island	Body	0.386171	0.239587	0.146584	1.08312e-05	0.00239835
cg12097340	SLC39A8	chr4	OpenSea	Body;Body;Body;Body	0.824008	0.949646	-0.125637	3.23293e-05	0.00390106
cg12101264	NRXN3	chr14	OpenSea	Body;Body;Body	0.775839	0.899784	-0.123946	0.000415031	0.0135389
cg12109968	ATP9A	chr20	Island	Body	0.276119	0.0948211	0.181298	0.00233926	0.0369618
cg12110537	SEMA5B	chr3	OpenSea	5'UTR	0.781567	0.885844	-0.104277	0.00233926	0.0369618
cg12131279	COL20A1	chr20	Island	Body	0.657927	0.819489	-0.161562	0.000894879	0.0218025
cg12145907	PCDHGA4	chr5	S_Shore	Body;Body;Body;Body;Body;Body;Body;Body;Body;1stExon;Body;Body;1stExon;Body;Body;Body;Body;Body;Body;Body;Body;Body;Body;Body	0.592904	0.294166	0.298738	0.00233926	0.0369618
cg12149429	HSPA12A	chr10	OpenSea	Body	0.597702	0.834325	-0.236623	7.89002e-05	0.00531568
cg12159464	CSGALNACT1	chr8	OpenSea	Body;Body;Body	0.491433	0.681124	-0.189691	0.00368114	0.0489218
cg12167526	NRXN1	chr2	OpenSea	Body;Body	0.740748	0.901842	-0.161094	7.89002e-05	0.00531568
cg12178141	ZFHX4	chr8	OpenSea	Body	0.687758	0.864102	-0.176345	0.000139762	0.00728201
cg12209861	C4orf19	chr4	S_Shelf	5'UTR	0.75821	0.859085	-0.100875	0.00294108	0.0423843
cg12307314	ARHGAP26	chr5	OpenSea	Body;Body	0.517815	0.17209	0.345725	0.000212021	0.00960292
cg12309550	ZNF248	chr10	N_Shelf	Body	0.669572	0.801147	-0.131575	0.000139762	0.00728201
cg12332558	CSNK1A1	chr5	OpenSea	Body;Body	0.705189	0.924047	-0.218858	1.73149e-06	0.0018259
cg12356859	LOC150622	chr2	OpenSea	Body	0.806577	0.923756	-0.117178	1.27067e-05	0.00239835
cg12367789	STK39	chr2	OpenSea	Body	0.753001	0.927527	-0.174526	7.89002e-05	0.00531568
cg12378867	ADCY2	chr5	OpenSea	3'UTR	0.748552	0.870633	-0.122081	2.37914e-05	0.0033068
cg12390588	NSF	chr17	OpenSea	Body	0.648476	0.837131	-0.188655	0.00031834	0.0121879
cg12401953	SPOCK1	chr5	OpenSea	Body	0.784821	0.899094	-0.114273	0.00145999	0.0283967
cg12403329	NDEL1	chr17	OpenSea	3'UTR;3'UTR	0.81587	0.936948	-0.121077	7.89002e-05	0.00531568
cg12422844	SH3TC1	chr4	OpenSea	1stExon;5'UTR	0.185342	0.0284084	0.156934	0.00114562	0.0252714
cg12425251	CLSTN2	chr3	OpenSea	Body	0.816328	0.925606	-0.109279	0.00262444	0.0397584
cg12435551	SPAG17	chr1	OpenSea	Body	0.340967	0.19978	0.141187	0.00329221	0.0459036
cg12462499	FNDC3B	chr3	OpenSea	Body;Body	0.647899	0.88933	-0.241432	0.000415031	0.0135389
cg12475590	IL17D	chr13	OpenSea	Body	0.38388	0.84188	-0.457999	0.00129402	0.027103
cg12476968	SLC12A6	chr15	OpenSea	Body;Body;Body;1stExon;Body;Body	0.224307	0.0787438	0.145563	0.000105252	0.0061218
cg12506597	CLIC1	chr6	S_Shore	Body	0.487118	0.767829	-0.280712	0.00145999	0.0283967
cg12510999	RBKS	chr2	OpenSea	Body	0.46285	0.270043	0.192807	0.00145999	0.0283967
cg12522599	EEPD1	chr7	OpenSea	Body	0.831262	0.940714	-0.109451	1.73149e-06	0.0018259
cg12526849	EPS15	chr1	OpenSea	TSS1500;Body	0.731672	0.851733	-0.120061	0.00208272	0.0346345
cg12563520	COL1A2	chr7	OpenSea	Body	0.735973	0.86027	-0.124297	0.00164539	0.0306037
cg12567635	SYNJ2	chr6	OpenSea	Body	0.763917	0.885192	-0.121275	0.00129402	0.027103
cg12569216	CCDC40	chr17	S_Shore	Body	0.689052	0.843811	-0.154759	0.00164539	0.0306037
cg12583076	RASSF3	chr12	OpenSea	Body	0.448618	0.689153	-0.240535	0.000415031	0.0135389
cg12596645	CRYGD	chr2	N_Shelf	Body	0.813467	0.938038	-0.124571	1.27067e-05	0.00239835
cg12598767	STARD10	chr11	Island	Body	0.827242	0.928867	-0.101625	1.73149e-06	0.0018259
cg12610832	AHDC1	chr1	Island	5'UTR	0.171467	0.0595899	0.111877	0.00233926	0.0369618
cg12612406	TRIM40	chr6	OpenSea	TSS1500	0.470004	0.70545	-0.235446	0.000473077	0.0147103
cg12617598	CDC73	chr1	OpenSea	3'UTR	0.749174	0.868376	-0.119202	2.37914e-05	0.0033068
cg12631819	RICTOR	chr5	OpenSea	Body	0.779387	0.889581	-0.110194	1.74274e-05	0.00274471
cg12639933	SHMT2	chr12	N_Shelf	Body;Body;Body;Body;Body;Body;Body;Body	0.773556	0.900463	-0.126907	0.00145999	0.0283967
cg12646044	FLJ37543	chr5	OpenSea	Body	0.727679	0.868855	-0.141176	0.00294108	0.0423843
cg12652578	KIAA0240	chr6	OpenSea	TSS1500	0.842628	0.942766	-0.100138	2.37914e-05	0.0033068
cg12657014	ZNF672	chr1	N_Shelf	5'UTR	0.675598	0.787112	-0.111514	0.000278324	0.0113453
cg12659009	FBXL21	chr5	S_Shelf	5'UTR	0.820747	0.924967	-0.10422	4.05452e-06	0.0023696
cg12665553	VARS	chr6	N_Shelf	Body	0.84179	0.949001	-0.107211	0.000612559	0.0173259
cg12685548	FXR1	chr3	OpenSea	Body;5'UTR;Body	0.681807	0.869466	-0.187659	0.00233926	0.0369618
cg12686055	ANO6	chr12	OpenSea	Body;Body;Body	0.381739	0.216765	0.164975	0.00368114	0.0489218
cg12722436	RALYL	chr8	OpenSea	Body;Body;Body;Body	0.757093	0.872306	-0.115213	0.000184734	0.00869164
cg12739504	ZFHX4	chr8	OpenSea	Body	0.724148	0.842148	-0.118001	0.00368114	0.0489218
cg12751277	TSNAX-DISC1	chr1	OpenSea	Body;3'UTR;Body;Body;3'UTR;Body;Body;Body;Body;Body;Body;3'UTR;TSS200;Body;Body;3'UTR;Body;Body;Body;Body;Body;Body	0.800873	0.908983	-0.10811	1.48897e-05	0.00263601
cg12761788	P11	chr12	OpenSea	TSS1500	0.80243	0.904324	-0.101894	0.000695847	0.0186487
cg12798992	FGFR1OP	chr6	N_Shore	TSS1500;TSS1500	0.237269	0.0895906	0.147678	0.00208272	0.0346345
cg12811072	PCBP2	chr12	S_Shelf	Body;Body;Body;Body;Body;Body;Body	0.703792	0.847108	-0.143315	0.00329221	0.0459036
cg12823512	CMTM8	chr3	OpenSea	Body	0.69374	0.840178	-0.146438	1.27067e-05	0.00239835
cg12827708	DTNA	chr18	OpenSea	5'UTR;5'UTR;TSS1500;5'UTR	0.696295	0.827794	-0.131498	9.11811e-05	0.00573673
cg12833451	CLASP2	chr3	OpenSea	Body	0.749425	0.873838	-0.124413	1.27067e-05	0.00239835
cg12841579	SRCIN1	chr17	Island	Body	0.249831	0.143169	0.106662	0.00233926	0.0369618
cg12845215	C6orf191	chr6	OpenSea	TSS200	0.675968	0.855154	-0.179186	0.00294108	0.0423843
cg12850822	MAP3K9	chr14	OpenSea	Body	0.74768	0.914731	-0.167051	0.00294108	0.0423843
cg12851717	CLYBL	chr13	OpenSea	Body	0.72069	0.870916	-0.150226	0.00185223	0.0319176
cg12865252	TARS	chr5	OpenSea	Body	0.550937	0.835484	-0.284547	0.00208272	0.0346345
cg12879425	STAP1	chr4	OpenSea	5'UTR;1stExon	0.667777	0.816482	-0.148705	0.00101309	0.0236038
cg12895304	PCCA	chr13	OpenSea	Body;Body	0.650833	0.840385	-0.189552	0.00329221	0.0459036
cg12911122	FOXP4	chr6	S_Shore	5'UTR;5'UTR;5'UTR	0.585457	0.264259	0.321198	0.000473077	0.0147103
cg12914511	PTPRN2	chr7	N_Shore	Body;Body;Body	0.757036	0.908154	-0.151118	0.000415031	0.0135389
cg12939918	TSNARE1	chr8	S_Shore	Body	0.75835	0.867751	-0.109401	0.000415031	0.0135389
cg12990093	DMP1	chr4	OpenSea	TSS1500;TSS1500	0.7735	0.886523	-0.113023	9.11811e-05	0.00573673
cg12990174	KRAS	chr12	OpenSea	3'UTR;3'UTR	0.767096	0.888058	-0.120961	0.000695847	0.0186487
cg12990219	TBC1D5	chr3	OpenSea	5'UTR;5'UTR;5'UTR	0.742826	0.860387	-0.117561	7.89002e-05	0.00531568
cg13009302	NEDD4L	chr18	S_Shore	5'UTR;Body;Body;Body;5'UTR;5'UTR;5'UTR;Body	0.509367	0.28296	0.226407	1.74274e-05	0.00274471
cg13022534	SH3PXD2B	chr5	OpenSea	Body	0.785432	0.908392	-0.122961	0.00329221	0.0459036
cg13023239	GNAL	chr18	S_Shore	Body;Body;Body	0.478385	0.784665	-0.30628	0.000612559	0.0173259
cg13025359	CERKL	chr2	OpenSea	Body;Body;Body;Body;Body;Body;Body	0.614512	0.857284	-0.242771	0.00368114	0.0489218
cg13030790	RUNX1	chr21	OpenSea	5'UTR;1stExon	0.500326	0.163903	0.336423	0.000139762	0.00728201
cg13048967	CXCR1	chr2	OpenSea	5'UTR	0.778212	0.887508	-0.109296	0.000363692	0.0132547
cg13063313	DLEC1	chr3	OpenSea	Body;Body	0.733769	0.838841	-0.105072	0.00368114	0.0489218
cg13063335	MAP2K6	chr17	OpenSea	Body	0.84688	0.954023	-0.107143	0.00145999	0.0283967
cg13065203	TIPARP	chr3	OpenSea	3'UTR	0.745932	0.846515	-0.100582	0.00262444	0.0397584
cg13065206	DNAJC17	chr15	OpenSea	Body;TSS200	0.443179	0.122234	0.320945	0.000363692	0.0132547
cg13070650	STK3	chr8	OpenSea	Body	0.715455	0.836102	-0.120646	3.42806e-06	0.00210492
cg13073589	C1orf9	chr1	OpenSea	Body;Body	0.788248	0.908346	-0.120098	0.00208272	0.0346345
cg13075456	FER1L6	chr8	OpenSea	Body	0.720696	0.564215	0.156481	0.00185223	0.0319176
cg13078567	ESRP1	chr8	S_Shelf	Body;Body;Body;Body;Body	0.715872	0.843056	-0.127184	5.07683e-05	0.00516283
cg13100918	ATP8A1	chr4	N_Shelf	Body;Body	0.790355	0.898224	-0.107869	1.27067e-05	0.00239835
cg13120174	SCAND3	chr6	OpenSea	Body	0.740678	0.870828	-0.130149	0.000139762	0.00728201
cg13121428	TGFB3	chr14	N_Shelf	Body	0.765393	0.926437	-0.161044	0.00368114	0.0489218
cg13136596	MSI2	chr17	OpenSea	Body;Body	0.57866	0.776147	-0.197487	0.00145999	0.0283967
cg13153865	OSGIN2	chr8	N_Shore	5'UTR;1stExon;TSS1500	0.184835	0.0634496	0.121385	0.00185223	0.0319176
cg13158481	HOXD9	chr2	N_Shore	Body	0.17877	0.0683475	0.110423	0.00145999	0.0283967
cg13168374	CPLX4	chr18	OpenSea	TSS1500	0.762492	0.906911	-0.144418	0.000139762	0.00728201
cg13174660	VAX2	chr2	S_Shelf	Body	0.706294	0.842329	-0.136035	3.7621e-05	0.00432445
cg13184177	FGR	chr1	Island	Body;Body;Body	0.729877	0.909546	-0.17967	0.00101309	0.0236038
cg13186010	FLJ32810	chr11	S_Shelf	Body	0.708964	0.83387	-0.124906	0.00233926	0.0369618
cg13208845	KNDC1	chr10	N_Shelf	Body	0.696204	0.826448	-0.130244	0.00164539	0.0306037
cg13240326	GPR133	chr12	OpenSea	Body	0.788099	0.897457	-0.109358	0.00129402	0.027103
cg13242895	ESRRG	chr1	OpenSea	Body;Body;Body;Body;Body	0.755674	0.865701	-0.110028	3.23293e-05	0.00390106
cg13253153	KCNQ1	chr11	N_Shore	Body;Body	0.727349	0.876782	-0.149433	7.89002e-05	0.00531568
cg13263087	MAP3K9	chr14	OpenSea	Body	0.806477	0.938543	-0.132066	0.00114562	0.0252714
cg13286351	KCNJ5	chr11	OpenSea	5'UTR;TSS200	0.308443	0.144518	0.163925	0.00262444	0.0397584
cg13298691	KCNQ1	chr11	S_Shelf	Body	0.804206	0.908172	-0.103966	1.27067e-05	0.00239835
cg13328485	UBR3	chr2	OpenSea	Body	0.759108	0.871535	-0.112427	9.22179e-06	0.00239835
cg13341941	YTHDC1	chr4	OpenSea	Body;Body	0.732939	0.837085	-0.104146	0.00208272	0.0346345
cg13362491	PKHD1	chr6	OpenSea	TSS1500;TSS1500	0.723902	0.858169	-0.134268	0.000473077	0.0147103
cg13364558	SEMA6A	chr5	N_Shelf	5'UTR	0.766699	0.884723	-0.118024	0.00024306	0.0103697
cg13390388	EBF2	chr8	OpenSea	Body	0.771895	0.873163	-0.101268	0.00101309	0.0236038
cg13400769	RAI14	chr5	OpenSea	Body;Body;Body;Body;Body;Body	0.808887	0.915193	-0.106306	7.89002e-05	0.00531568
cg13401840	SPRR2C	chr1	OpenSea	Body	0.68771	0.807315	-0.119605	0.00262444	0.0397584
cg13431342	SSU72	chr1	S_Shelf	Body	0.675905	0.847538	-0.171632	0.000139762	0.00728201
cg13432294	ENO1	chr1	N_Shore	5'UTR	0.366798	0.16688	0.199919	0.00294108	0.0423843
cg13444670	DNTT	chr10	OpenSea	3'UTR;3'UTR	0.737705	0.889863	-0.152158	5.88738e-05	0.00531568
cg13459077	ZCCHC7	chr9	OpenSea	Body	0.649765	0.806685	-0.156919	0.00262444	0.0397584
cg13462387	APCDD1	chr18	Island	Body	0.684865	0.818598	-0.133733	0.000415031	0.0135389
cg13469851	PLAA	chr9	OpenSea	Body	0.611771	0.800424	-0.188653	0.00145999	0.0283967
cg13470719	UBE3C	chr7	OpenSea	Body	0.705984	0.811663	-0.105679	0.00024306	0.0103697
cg13478974	C12orf51	chr12	OpenSea	TSS1500	0.800569	0.900641	-0.100072	0.00101309	0.0236038
cg13480658	AJAP1	chr1	OpenSea	Body;Body	0.766752	0.908918	-0.142166	4.37283e-05	0.0046825
cg13483241	NBEAL1	chr2	OpenSea	Body	0.712703	0.827882	-0.11518	0.00208272	0.0346345
cg13489987	GPHN	chr14	OpenSea	Body;Body	0.730046	0.874612	-0.144565	0.00262444	0.0397584
cg13506653	GSX2	chr4	N_Shore	TSS1500	0.145649	0.0443349	0.101314	1.73149e-06	0.0018259
cg13511752	DNAJB12	chr10	OpenSea	3'UTR;3'UTR	0.237294	0.0776169	0.159677	0.000278324	0.0113453
cg13517866	SMOC2	chr6	N_Shore	Body;Body	0.674175	0.817003	-0.142828	0.000695847	0.0186487
cg13518437	RRM1	chr11	N_Shore	TSS1500	0.273475	0.141766	0.13171	0.00101309	0.0236038
cg13525397	HCG22	chr6	OpenSea	Body	0.515842	0.260599	0.255242	0.000278324	0.0113453
cg13532505	NCBP1	chr9	S_Shelf	Body	0.711781	0.843315	-0.131533	0.000363692	0.0132547
cg13533456	BET3L	chr6	OpenSea	3'UTR	0.75596	0.871784	-0.115824	0.000415031	0.0135389
cg13537240	CACNA1C	chr12	OpenSea	Body;Body;Body;Body;Body;Body;Body;Body;Body;Body;Body;Body;Body;Body;Body;Body;Body;Body;Body;Body;Body;Body;Body	0.782226	0.681475	0.10075	0.00294108	0.0423843
cg13541769	PRDM15	chr21	Island	Body;Body	0.712619	0.839557	-0.126937	0.00164539	0.0306037
cg13544012	C9orf98	chr9	OpenSea	Body	0.492255	0.769034	-0.276779	0.00233926	0.0369618
cg13551141	PSMB7	chr9	OpenSea	Body	0.475796	0.265468	0.210329	0.000789561	0.0202968
cg13555928	LOC100129066	chr9	S_Shelf	Body	0.784788	0.906704	-0.121916	0.000105252	0.0061218
cg13584095	CDH22	chr20	N_Shelf	Body	0.533973	0.776984	-0.243011	0.00208272	0.0346345
cg13604445	RGS3	chr9	OpenSea	Body;TSS1500;Body;5'UTR	0.634536	0.306617	0.32792	2.37914e-05	0.0033068
cg13605674	TM4SF19	chr3	OpenSea	TSS200	0.72849	0.624832	0.103658	0.00164539	0.0306037
cg13607082	LRRC43	chr12	OpenSea	TSS200	0.767742	0.922789	-0.155047	0.00185223	0.0319176
cg13634602	SALL3	chr18	Island	TSS1500	0.137291	0.239207	-0.101916	0.00262444	0.0397584
cg13634966	ESCO2	chr8	OpenSea	3'UTR	0.724881	0.826785	-0.101905	9.11811e-05	0.00573673
cg13650965	TSPO2	chr6	OpenSea	3'UTR;3'UTR	0.513432	0.652405	-0.138973	0.00101309	0.0236038
cg13654884	EXOC6	chr10	OpenSea	TSS1500	0.784874	0.932496	-0.147622	0.000415031	0.0135389
cg13661012	TPO	chr2	Island	Body;Body;Body;Body	0.80805	0.909298	-0.101248	0.00294108	0.0423843
cg13675055	PM20D2	chr6	OpenSea	3'UTR	0.642801	0.745783	-0.102982	0.00208272	0.0346345
cg13676759	IPO11	chr5	OpenSea	Body;Body	0.732265	0.83592	-0.103655	0.000894879	0.0218025
cg13677577	FAT2	chr5	Island	Body	0.829647	0.934607	-0.104959	0.00294108	0.0423843
cg13678551	EPB41L4B	chr9	S_Shore	TSS1500;TSS1500	0.40152	0.750286	-0.348766	0.00129402	0.027103
cg13684955	FOXN3	chr14	OpenSea	Body;Body	0.77354	0.873723	-0.100183	0.000212021	0.00960292
cg13687509	RIMS2	chr8	OpenSea	Body;Body	0.75486	0.862682	-0.107822	0.00294108	0.0423843
cg13690864	HPSE2	chr10	Island	Body;Body;Body;Body	0.275523	0.134389	0.141133	0.00101309	0.0236038
cg13693143	MIR206	chr6	OpenSea	TSS1500	0.781015	0.936571	-0.155557	0.000415031	0.0135389
cg13711592	MOBKL2B	chr9	OpenSea	Body	0.801317	0.904436	-0.103119	1.27067e-05	0.00239835
cg13725599	OXT	chr20	Island	TSS200	0.826405	0.92978	-0.103374	1.08312e-05	0.00239835
cg13726184	IGF2R	chr6	S_Shelf	Body	0.70416	0.918495	-0.214335	0.000105252	0.0061218
cg13728763	HCCA2	chr11	S_Shore	TSS1500	0.775726	0.882895	-0.107169	0.00185223	0.0319176
cg13728813	PLA2G12A	chr4	OpenSea	3'UTR	0.701514	0.898652	-0.197138	0.00185223	0.0319176
cg13732858	ADAM20	chr14	OpenSea	Body	0.778812	0.894977	-0.116166	0.00262444	0.0397584
cg13765685	DIRC3	chr2	OpenSea	Body	0.74303	0.505528	0.237502	0.000415031	0.0135389
cg13783653	NTNG2	chr9	Island	5'UTR	0.432039	0.154961	0.277078	0.000473077	0.0147103
cg13784312	RAPGEF1	chr9	OpenSea	Body	0.418941	0.118708	0.300233	1.73149e-06	0.0018259
cg13791188	SUSD4	chr1	OpenSea	Body;Body	0.691425	0.808486	-0.11706	0.000415031	0.0135389
cg13792581	TOMM34	chr20	S_Shore	TSS1500	0.502687	0.867402	-0.364714	0.00208272	0.0346345
cg13801347	CAMK2D	chr4	OpenSea	Body;Body;Body;Body;Body;Body	0.730993	0.842914	-0.111922	6.66163e-06	0.00239835
cg13810327	C9orf171	chr9	OpenSea	Body	0.791147	0.893364	-0.102217	0.000105252	0.0061218
cg13821008	WIPF1	chr2	OpenSea	5'UTR;5'UTR	0.7318	0.875487	-0.143687	0.00329221	0.0459036
cg13831848	OGN	chr9	OpenSea	Body;Body;Body	0.732118	0.856522	-0.124404	1.27067e-05	0.00239835
cg13837747	UST	chr6	OpenSea	Body	0.794064	0.917058	-0.122994	0.000473077	0.0147103
cg13844248	BRIP1	chr17	OpenSea	Body	0.672872	0.796394	-0.123522	0.000894879	0.0218025
cg13853450	CDH19	chr18	OpenSea	TSS1500	0.796993	0.930352	-0.133359	0.00145999	0.0283967
cg13856812	USP43	chr17	S_Shelf	Body	0.441489	0.222234	0.219256	7.89002e-05	0.00531568
cg13874979	KLHL29	chr2	OpenSea	3'UTR	0.688388	0.823314	-0.134926	0.00129402	0.027103
cg13883904	FIP1L1	chr4	OpenSea	Body;Body;Body	0.767135	0.881711	-0.114577	0.00114562	0.0252714
cg13900100	C6orf223	chr6	Island	3'UTR	0.471298	0.274157	0.197141	0.000894879	0.0218025
cg13904006	SH3BP4	chr2	N_Shore	TSS1500	0.74518	0.612046	0.133135	0.00329221	0.0459036
cg13916421	KCNK2	chr1	OpenSea	Body;Body;Body	0.428146	0.124238	0.303908	0.00164539	0.0306037
cg13918314	ANAPC13	chr3	N_Shelf	Body;Body;Body	0.665476	0.863596	-0.198119	0.00208272	0.0346345
cg13927247	DTWD2	chr5	OpenSea	3'UTR	0.763842	0.885803	-0.12196	0.00208272	0.0346345
cg13947137	DPP6	chr7	OpenSea	Body;Body;Body	0.780301	0.894701	-0.1144	9.11811e-05	0.00573673
cg13959110	MYEF2	chr15	N_Shelf	Body	0.785875	0.890972	-0.105097	1.27067e-05	0.00239835
cg13977169	TPD52	chr8	OpenSea	Body;Body	0.699215	0.844653	-0.145437	0.000789561	0.0202968
cg13986117	C9orf84	chr9	OpenSea	Body;Body	0.682001	0.809029	-0.127028	0.00294108	0.0423843
cg13997435	S100A2	chr1	OpenSea	TSS200	0.385843	0.200799	0.185044	0.00262444	0.0397584
cg13999433	AKNA	chr9	N_Shelf	TSS200	0.814108	0.934984	-0.120876	0.00329221	0.0459036
cg14031033	P11	chr12	OpenSea	TSS1500	0.74453	0.891029	-0.146499	0.000212021	0.00960292
cg14039622	PTH2R	chr2	S_Shelf	Body	0.757411	0.874687	-0.117276	0.000894879	0.0218025
cg14042143	IQCE	chr7	S_Shore	Body;Body	0.819223	0.922506	-0.103282	0.00294108	0.0423843
cg14043752	AFTPH	chr2	OpenSea	5'UTR;5'UTR;5'UTR	0.697854	0.452355	0.2455	0.00164539	0.0306037
cg14044707	USP20	chr9	N_Shore	Body;Body;Body	0.515668	0.790716	-0.275049	0.000894879	0.0218025
cg14047130	HS3ST1	chr4	N_Shore	5'UTR	0.79455	0.897227	-0.102677	0.00233926	0.0369618
cg14053234	NRXN2	chr11	S_Shelf	Body;Body;Body	0.782311	0.88846	-0.106149	0.00164539	0.0306037
cg14064762	TRAF1	chr9	N_Shelf	5'UTR	0.740377	0.560384	0.179993	0.00233926	0.0369618
cg14064774	FRYL	chr4	OpenSea	Body	0.708013	0.821732	-0.113719	0.00031834	0.0121879
cg14075393	ATP8A2	chr13	OpenSea	Body	0.761148	0.938813	-0.177666	0.00145999	0.0283967
cg14089045	CCDC88C	chr14	OpenSea	Body	0.72037	0.904541	-0.18417	0.000789561	0.0202968
cg14091419	HERC2	chr15	Island	3'UTR	0.785567	0.904363	-0.118796	0.00208272	0.0346345
cg14094027	PXN	chr12	OpenSea	5'UTR;Body;Body	0.426894	0.236177	0.190716	0.00145999	0.0283967
cg14106308	VEPH1	chr3	OpenSea	5'UTR;5'UTR;5'UTR;1stExon;5'UTR;5'UTR	0.202493	0.0778735	0.12462	0.000695847	0.0186487
cg14126884	RAPGEF1	chr9	OpenSea	Body;Body	0.758241	0.47444	0.283801	0.000538626	0.0159315
cg14145667	C19orf22	chr19	N_Shelf	Body	0.808862	0.510733	0.298128	0.000695847	0.0186487
cg14155193	FAM125B	chr9	OpenSea	Body;Body	0.801631	0.913416	-0.111785	0.00185223	0.0319176
cg14156441	TRIB1	chr8	S_Shelf	Body	0.368439	0.11186	0.256578	0.00145999	0.0283967
cg14157417	PTPRN2	chr7	OpenSea	Body;Body;Body	0.700686	0.857761	-0.157075	0.00368114	0.0489218
cg14180938	KLHL20	chr1	N_Shore	TSS1500	0.766957	0.870536	-0.103579	0.000121356	0.00673537
cg14189391	DNMT3A	chr2	OpenSea	Body;Body;Body	0.75712	0.868688	-0.111569	1.27067e-05	0.00239835
cg14189614	SLC45A2	chr5	OpenSea	1stExon;1stExon	0.626179	0.799441	-0.173262	0.000789561	0.0202968
cg14193653	NFIL3	chr9	OpenSea	5'UTR	0.463878	0.209542	0.254335	6.81947e-05	0.00531568
cg14195992	KIAA0146	chr8	OpenSea	Body	0.572701	0.187731	0.38497	0.00129402	0.027103
cg14200954	TMEFF1	chr9	S_Shelf	Body	0.705573	0.846619	-0.141046	7.89002e-05	0.00531568
cg14214460	GTDC1	chr2	OpenSea	3'UTR;3'UTR;3'UTR	0.734627	0.841812	-0.107184	1.73149e-06	0.0018259
cg14246661	ROCK2	chr2	OpenSea	Body	0.789051	0.907146	-0.118095	3.23293e-05	0.00390106
cg14267542	KIAA0649	chr9	S_Shore	5'UTR	0.257828	0.0667691	0.191059	0.00368114	0.0489218
cg14276027	ZNF835	chr19	S_Shelf	TSS1500	0.736546	0.868377	-0.131832	0.00208272	0.0346345
cg14279345	FGGY	chr1	OpenSea	Body;Body	0.640397	0.825102	-0.184705	0.00185223	0.0319176
cg14285308	UBXN10	chr1	OpenSea	Body	0.782323	0.921066	-0.138743	2.77498e-05	0.00364793
cg14288213	C19orf60	chr19	N_Shore	3'UTR;3'UTR	0.770216	0.906315	-0.136098	0.00368114	0.0489218
cg14295534	NUP214	chr9	S_Shelf	Body	0.732115	0.840314	-0.108198	0.00294108	0.0423843
cg14307214	PTCH1	chr9	OpenSea	Body;Body;Body;Body;Body;Body;Body	0.627853	0.811892	-0.184039	0.00129402	0.027103
cg14315341	NEDD1	chr12	OpenSea	3'UTR;3'UTR;3'UTR;3'UTR	0.757087	0.867414	-0.110327	1.74274e-05	0.00274471
cg14319135	ZNF735	chr7	OpenSea	TSS200	0.736439	0.922222	-0.185784	0.00294108	0.0423843
cg14323984	S100P	chr4	OpenSea	TSS1500	0.799729	0.910695	-0.110966	0.00185223	0.0319176
cg14334041	PHF2	chr9	OpenSea	Body	0.774278	0.894655	-0.120377	0.00233926	0.0369618
cg14338548	LALBA	chr12	OpenSea	Body	0.834465	0.940068	-0.105603	7.89002e-05	0.00531568
cg14343414	HCG22	chr6	OpenSea	Body	0.552459	0.264203	0.288256	0.00368114	0.0489218
cg14374015	KIAA1267	chr17	OpenSea	1stExon;5'UTR	0.560913	0.777019	-0.216106	0.00031834	0.0121879
cg14385738	PTPN22	chr1	OpenSea	5'UTR;1stExon;5'UTR;1stExon	0.480628	0.256246	0.224381	2.37914e-05	0.0033068
cg14399018	GRM8	chr7	OpenSea	Body;Body;Body	0.701142	0.817796	-0.116654	0.000415031	0.0135389
cg14420613	NBEAL1	chr2	OpenSea	3'UTR	0.773601	0.888094	-0.114493	9.11811e-05	0.00573673
cg14433497	ISL2	chr15	Island	3'UTR	0.473996	0.15746	0.316537	0.00208272	0.0346345
cg14437442	ENPP6	chr4	OpenSea	TSS1500	0.775099	0.884687	-0.109588	0.000278324	0.0113453
cg14480262	PAPLN	chr14	N_Shore	TSS1500	0.681974	0.801526	-0.119552	0.000789561	0.0202968
cg14482313	KRT7	chr12	Island	TSS200	0.13473	0.0334024	0.101327	0.00145999	0.0283967
cg14484356	HERPUD2	chr7	OpenSea	Body	0.750009	0.870822	-0.120812	1.27067e-05	0.00239835
cg14484793	OLFM1	chr9	N_Shore	Body;Body	0.249387	0.478345	-0.228958	0.00329221	0.0459036
cg14491667	TMOD1	chr9	S_Shelf	5'UTR;5'UTR	0.661161	0.489361	0.1718	0.00208272	0.0346345
cg14504697	MTX2	chr2	OpenSea	Body;Body	0.755471	0.882717	-0.127246	0.000160774	0.00798244
cg14515791	RASAL2	chr1	OpenSea	Body;TSS200	0.40903	0.219826	0.189204	0.00145999	0.0283967
cg14522097	CCDC69	chr5	S_Shore	TSS1500	0.762582	0.90366	-0.141079	0.00101309	0.0236038
cg14525610	SLCO1C1	chr12	OpenSea	5'UTR;5'UTR;5'UTR;5'UTR	0.780435	0.88175	-0.101315	0.00129402	0.027103
cg14527389	LOC285954	chr7	N_Shelf	Body;Body;TSS1500	0.739121	0.903057	-0.163935	0.00164539	0.0306037
cg14528046	PHF17	chr4	OpenSea	Body;Body	0.805205	0.907702	-0.102497	0.00208272	0.0346345
cg14530994	OBSCN	chr1	N_Shelf	Body;Body	0.807504	0.912351	-0.104846	5.88738e-05	0.00531568
cg14533753	SLC9A3	chr5	N_Shore	Body	0.431693	0.731298	-0.299605	0.00208272	0.0346345
cg14537533	KRT7	chr12	Island	TSS200	0.166064	0.0591019	0.106963	0.000894879	0.0218025
cg14541311	MYH6	chr14	OpenSea	5'UTR	0.647871	0.874964	-0.227093	0.00368114	0.0489218
cg14547240	C1QTNF7	chr4	OpenSea	TSS1500;Body;5'UTR	0.827959	0.92905	-0.101091	0.00329221	0.0459036
cg14575983	FAM174A	chr5	OpenSea	3'UTR	0.73147	0.838995	-0.107525	9.11811e-05	0.00573673
cg14588738	MIR548Q	chr9	OpenSea	TSS1500	0.681083	0.905926	-0.224843	7.89002e-05	0.00531568
cg14596823	RSBN1L	chr7	OpenSea	3'UTR	0.714037	0.845021	-0.130984	0.00145999	0.0283967
cg14615192	FOXP4	chr6	S_Shore	Body;Body;Body	0.767391	0.912681	-0.14529	0.000789561	0.0202968
cg14624950	SMURF2	chr17	OpenSea	Body	0.606755	0.8568	-0.250045	0.00262444	0.0397584
cg14627709	RAD54B	chr8	OpenSea	Body	0.676196	0.840361	-0.164165	0.00145999	0.0283967
cg14633268	C9orf171	chr9	OpenSea	Body	0.799275	0.906519	-0.107244	0.000278324	0.0113453
cg14635415	CDK6	chr7	OpenSea	Body;Body	0.581383	0.792729	-0.211346	5.88738e-05	0.00531568
cg14636834	SPATA5	chr4	OpenSea	Body	0.69672	0.832558	-0.135838	0.00233926	0.0369618
cg14643264	MOBKL2B	chr9	OpenSea	Body	0.466579	0.242158	0.22442	0.00262444	0.0397584
cg14644557	ZNF438	chr10	OpenSea	5'UTR;5'UTR;5'UTR;5'UTR;5'UTR;5'UTR;Body	0.759383	0.904293	-0.14491	0.000695847	0.0186487
cg14645264	LSAMP	chr3	OpenSea	Body	0.721333	0.829328	-0.107995	0.000184734	0.00869164
cg14646641	LHPP	chr10	OpenSea	Body;Body	0.735227	0.881046	-0.145819	0.00145999	0.0283967
cg14652203	RABGAP1L	chr1	OpenSea	Body;Body	0.806056	0.908032	-0.101976	0.000160774	0.00798244
cg14660163	RBMS1	chr2	OpenSea	Body;Body	0.42876	0.85683	-0.42807	0.000695847	0.0186487
cg14663042	LASS6	chr2	OpenSea	Body	0.717524	0.845041	-0.127517	0.00262444	0.0397584
cg14693465	ISL2	chr15	Island	Body	0.410134	0.243431	0.166703	0.000473077	0.0147103
cg14701682	MIR206	chr6	OpenSea	TSS1500	0.80906	0.92545	-0.11639	0.000695847	0.0186487
cg14701880	CNOT2	chr12	OpenSea	Body	0.772547	0.899341	-0.126794	1.27067e-05	0.00239835
cg14706107	SFRS2B	chr11	S_Shore	1stExon;3'UTR	0.226074	0.121887	0.104187	7.89002e-05	0.00531568
cg14711976	CYP4F12	chr19	OpenSea	TSS1500	0.444333	0.637171	-0.192838	0.00164539	0.0306037
cg14720274	RORA	chr15	OpenSea	Body	0.592859	0.349999	0.242861	0.00368114	0.0489218
cg14740976	PARD3	chr10	OpenSea	Body	0.67191	0.864998	-0.193088	0.00114562	0.0252714
cg14741228	FAM60A	chr12	N_Shore	5'UTR;5'UTR;TSS1500;5'UTR	0.18384	0.06188	0.12196	0.00233926	0.0369618
cg14742187	ADD3	chr10	OpenSea	5'UTR;5'UTR;5'UTR	0.530229	0.288885	0.241344	0.000612559	0.0173259
cg14743206	FBXO21	chr12	N_Shelf	Body;Body	0.611256	0.792143	-0.180887	0.00185223	0.0319176
cg14747166	ZHX2	chr8	OpenSea	5'UTR	0.804053	0.910573	-0.10652	0.00329221	0.0459036
cg14753809	PROS1	chr3	OpenSea	Body	0.713653	0.8662	-0.152547	0.00114562	0.0252714
cg14772660	SLC5A7	chr2	S_Shelf	Body	0.689078	0.850648	-0.161571	0.00129402	0.027103
cg14783993	MGAT4C	chr12	OpenSea	5'UTR	0.19071	0.0898597	0.100851	0.000894879	0.0218025
cg14787753	STK39	chr2	OpenSea	Body	0.517502	0.789605	-0.272102	0.00114562	0.0252714
cg14791395	LANCL2	chr7	S_Shelf	Body	0.720023	0.83763	-0.117607	0.00233926	0.0369618
cg14819399	LRIT3	chr4	OpenSea	TSS1500	0.722657	0.831361	-0.108703	0.000212021	0.00960292
cg14831653	FGA	chr4	OpenSea	TSS1500;TSS1500	0.715463	0.833605	-0.118141	0.000695847	0.0186487
cg14873699	PRKAG2	chr7	OpenSea	Body;Body	0.772009	0.906592	-0.134583	0.00031834	0.0121879
cg14912380	FLVCR1	chr1	OpenSea	Body	0.723809	0.880458	-0.156649	0.00145999	0.0283967
cg14929883	TTC9	chr14	OpenSea	3'UTR	0.837977	0.940632	-0.102656	0.00208272	0.0346345
cg14936497	ERC2	chr3	OpenSea	3'UTR	0.652439	0.798357	-0.145918	0.000121356	0.00673537
cg14937059	SGCE	chr7	OpenSea	Body;Body;Body	0.757979	0.864211	-0.106232	0.000415031	0.0135389
cg14939821	DOCK1	chr10	OpenSea	Body;Body	0.433075	0.246014	0.187061	1.73149e-06	0.0018259
cg14945287	ZNF410	chr14	OpenSea	3'UTR	0.617382	0.779656	-0.162274	9.11811e-05	0.00573673
cg14957186	UNC5B	chr10	Island	Body	0.266173	0.117969	0.148204	0.00233926	0.0369618
cg14978637	EDN2	chr1	OpenSea	TSS1500	0.753704	0.574233	0.179471	0.000894879	0.0218025
cg14984943	CACNA2D3	chr3	S_Shore	Body	0.678096	0.808634	-0.130538	5.07683e-05	0.00516283
cg14990366	CACNB4	chr2	OpenSea	Body;Body;TSS1500;Body	0.794337	0.905345	-0.111008	6.81947e-05	0.00531568
cg14992771	NPFFR2	chr4	OpenSea	Body;5'UTR;5'UTR	0.539479	0.791963	-0.252484	0.00145999	0.0283967
cg14994639	SORL1	chr11	OpenSea	Body	0.77958	0.931833	-0.152254	0.000184734	0.00869164
cg15003124	ATF2	chr2	OpenSea	5'UTR	0.749766	0.868237	-0.11847	4.78989e-06	0.00239534
cg15009088	RSF1	chr11	S_Shore	Body	0.774853	0.888229	-0.113376	1.73149e-06	0.0018259
cg15018391	GPR63	chr6	OpenSea	5'UTR;5'UTR	0.770142	0.876964	-0.106823	1.27067e-05	0.00239835
cg15028436	TXNDC3	chr7	OpenSea	TSS200	0.761525	0.862209	-0.100685	0.00233926	0.0369618
cg15033552	CAPN2	chr1	OpenSea	TSS200	0.430577	0.237504	0.193073	0.00145999	0.0283967
cg15035324	PRKCE	chr2	OpenSea	Body	0.727335	0.562553	0.164782	0.00262444	0.0397584
cg15039797	HIPK2	chr7	OpenSea	Body;Body	0.583643	0.811648	-0.228004	6.81947e-05	0.00531568
cg15044010	SRPK2	chr7	OpenSea	Body;Body	0.78318	0.89265	-0.10947	1.08312e-05	0.00239835
cg15045356	USP47	chr11	OpenSea	Body	0.550196	0.820771	-0.270575	0.00329221	0.0459036
cg15105060	TBC1D14	chr4	N_Shelf	Body;Body;Body	0.502988	0.210448	0.29254	1.74274e-05	0.00274471
cg15106420	MAN2A1	chr5	OpenSea	Body	0.691528	0.826371	-0.134843	0.00208272	0.0346345
cg15126273	FLT3	chr13	OpenSea	3'UTR	0.482203	0.740674	-0.25847	0.00185223	0.0319176
cg15128275	SLC9A10	chr3	OpenSea	Body	0.677426	0.788313	-0.110888	0.000278324	0.0113453
cg15133748	ALLC	chr2	OpenSea	5'UTR	0.74849	0.863936	-0.115446	1.27067e-05	0.00239835
cg15176413	FOXK1	chr7	N_Shore	Body	0.241595	0.117656	0.123939	0.00233926	0.0369618
cg15177359	UNC13D	chr17	OpenSea	5'UTR;1stExon	0.544944	0.372951	0.171992	0.00329221	0.0459036
cg15224505	HLA-G	chr6	S_Shore	Body	0.728701	0.855159	-0.126457	0.000695847	0.0186487
cg15225701	FER	chr5	N_Shore	TSS200	0.463532	0.186173	0.27736	0.000363692	0.0132547
cg15230985	RPTOR	chr17	OpenSea	Body;Body	0.417933	0.855092	-0.437159	0.00368114	0.0489218
cg15239304	WDFY1	chr2	S_Shore	TSS1500	0.671054	0.83333	-0.162276	0.00145999	0.0283967
cg15267345	VHL	chr3	Island	5'UTR;1stExon;5'UTR;1stExon	0.189124	0.0888911	0.100232	0.00024306	0.0103697
cg15340709	PTPRN2	chr7	OpenSea	Body;Body;Body	0.669269	0.802268	-0.132999	0.00185223	0.0319176
cg15358855	PRDM10	chr11	OpenSea	Body;Body	0.466185	0.296847	0.169337	2.37914e-05	0.0033068
cg15371566	SLC7A14	chr3	OpenSea	Body	0.709822	0.28334	0.426482	0.00185223	0.0319176
cg15377933	TBC1D16	chr17	OpenSea	Body	0.605068	0.760704	-0.155636	0.000473077	0.0147103
cg15436123	RGS12	chr4	OpenSea	Body;Body;Body	0.534631	0.289352	0.245279	0.00294108	0.0423843
cg15448394	DNAH12	chr3	OpenSea	Body	0.807876	0.908227	-0.100352	1.27067e-05	0.00239835
cg15457079	CPN1	chr10	OpenSea	TSS200	0.403187	0.762522	-0.359335	0.00114562	0.0252714
cg15474994	ZNF385B	chr2	OpenSea	Body;TSS1500	0.802232	0.922395	-0.120163	0.00114562	0.0252714
cg15476885	C12orf69	chr12	OpenSea	TSS1500;5'UTR	0.595066	0.72339	-0.128324	0.000894879	0.0218025
cg15557084	SEMA6A	chr5	OpenSea	5'UTR	0.700102	0.823526	-0.123423	0.000160774	0.00798244
cg15564000	TRIM33	chr1	OpenSea	Body;Body	0.590836	0.720882	-0.130046	0.00164539	0.0306037
cg15570395	ENPP6	chr4	OpenSea	Body	0.803818	0.906591	-0.102773	9.11811e-05	0.00573673
cg15573687	HIVEP3	chr1	OpenSea	5'UTR;5'UTR	0.780358	0.896893	-0.116535	0.00208272	0.0346345
cg15580355	MCF2L2	chr3	OpenSea	Body	0.193744	0.0898381	0.103906	1.74274e-05	0.00274471
cg15609035	PLCH1	chr3	OpenSea	Body;Body;Body	0.827495	0.934319	-0.106824	0.00129402	0.027103
cg15658543	CARD11	chr7	OpenSea	5'UTR	0.751796	0.862246	-0.11045	7.89002e-05	0.00531568
cg15661715	PRKAG2	chr7	OpenSea	Body;Body	0.712238	0.856593	-0.144356	0.00185223	0.0319176
cg15671688	MIR206	chr6	OpenSea	TSS200	0.797802	0.90518	-0.107379	0.00233926	0.0369618
cg15676677	MCC	chr5	OpenSea	Body;Body	0.576559	0.809673	-0.233114	0.00294108	0.0423843
cg15686216	KCTD3	chr1	OpenSea	3'UTR	0.727317	0.856988	-0.129671	0.000415031	0.0135389
cg15690853	MBNL2	chr13	OpenSea	5'UTR;5'UTR	0.846122	0.959538	-0.113416	7.89002e-05	0.00531568
cg15700870	PPP2R2B	chr5	OpenSea	Body;Body;Body;Body;Body;Body;Body	0.812394	0.923573	-0.11118	3.42806e-06	0.00210492
cg15726154	SHOX2	chr3	S_Shore	Body;Body;Body	0.598712	0.248291	0.350422	0.000415031	0.0135389
cg15730121	DLGAP4	chr20	S_Shelf	Body;5'UTR;Body	0.671194	0.813181	-0.141987	5.88738e-05	0.00531568
cg15740507	TBC1D23	chr3	OpenSea	Body	0.449187	0.21235	0.236837	4.37283e-05	0.0046825
cg15742818	KSR1	chr17	OpenSea	Body	0.602022	0.857892	-0.25587	0.00294108	0.0423843
cg15759721	MIR21	chr17	OpenSea	Body	0.498365	0.224456	0.273908	0.00262444	0.0397584
cg15768933	ECEL1	chr2	S_Shore	TSS1500	0.8499	0.97217	-0.12227	0.00114562	0.0252714
cg15781819	TREML4	chr6	OpenSea	3'UTR	0.801442	0.901708	-0.100266	0.000160774	0.00798244
cg15787389	ERC2	chr3	OpenSea	Body	0.734801	0.846932	-0.112132	4.37283e-05	0.0046825
cg15798385	EVX1	chr7	N_Shore	TSS1500	0.64867	0.31139	0.33728	0.00262444	0.0397584
cg15815843	MFAP5	chr12	OpenSea	1stExon;5'UTR	0.799872	0.912126	-0.112254	0.00129402	0.027103
cg15819780	COX11	chr17	OpenSea	3'UTR;Body;Body;Body;3'UTR;Body	0.530082	0.718668	-0.188586	0.00145999	0.0283967
cg15821939	MIR596	chr8	S_Shore	TSS200	0.260268	0.130546	0.129722	0.00329221	0.0459036
cg15823100	PISD	chr22	S_Shore	TSS1500	0.815276	0.923587	-0.108311	0.00031834	0.0121879
cg15831212	PFDN1	chr5	OpenSea	Body	0.480385	0.740735	-0.26035	9.11811e-05	0.00573673
cg15836199	MORN1	chr1	N_Shelf	Body	0.703028	0.807383	-0.104355	0.000473077	0.0147103
cg15837109	SCG5	chr15	OpenSea	Body;Body	0.794817	0.912938	-0.118121	0.000184734	0.00869164
cg15852787	FRMD6	chr14	OpenSea	5'UTR	0.435346	0.232871	0.202475	0.00129402	0.027103
cg15856832	QRICH1	chr3	N_Shelf	5'UTR;5'UTR	0.671919	0.788055	-0.116136	0.00164539	0.0306037
cg15871766	ACVR1B	chr12	OpenSea	Body;Body;Body	0.563135	0.250508	0.312627	2.89502e-06	0.00210492
cg15877831	SCAPER	chr15	OpenSea	Body;Body	0.711819	0.812512	-0.100692	0.00129402	0.027103
cg15899461	GPX6	chr6	OpenSea	Body	0.789682	0.914749	-0.125067	2.77498e-05	0.00364793
cg15900979	RAB19	chr7	OpenSea	TSS200	0.201321	0.0736612	0.12766	0.00233926	0.0369618
cg15972264	NEDD9	chr6	OpenSea	Body	0.765477	0.926087	-0.16061	0.00145999	0.0283967
cg15973285	KIF21A	chr12	OpenSea	Body	0.689349	0.803807	-0.114458	0.000415031	0.0135389
cg15975283	SLC9A11	chr1	OpenSea	5'UTR	0.792816	0.912623	-0.119807	0.00368114	0.0489218
cg15982735	TC2N	chr14	N_Shelf	5'UTR;5'UTR;5'UTR	0.762846	0.863507	-0.100661	9.22179e-06	0.00239835
cg15999104	NSUN3	chr3	N_Shore	TSS1500;5'UTR	0.77344	0.878935	-0.105495	0.000121356	0.00673537
cg15999997	LRRN1	chr3	OpenSea	5'UTR	0.720205	0.862382	-0.142177	1.27067e-05	0.00239835
cg16020436	ZC3H11A	chr1	N_Shore	TSS1500	0.635087	0.836587	-0.201499	0.00208272	0.0346345
cg16022049	EMP1	chr12	OpenSea	5'UTR	0.353691	0.209874	0.143816	0.00145999	0.0283967
cg16022553	UBE2K	chr4	N_Shelf	Body;Body;Body	0.527692	0.787751	-0.260059	0.00294108	0.0423843
cg16028965	ZMAT3	chr3	OpenSea	3'UTR;3'UTR	0.603696	0.803891	-0.200196	0.00031834	0.0121879
cg16053064	KCNAB2	chr1	OpenSea	3'UTR;3'UTR	0.695063	0.836381	-0.141318	2.77498e-05	0.00364793
cg16058600	NR4A2	chr2	N_Shore	Body	0.68995	0.419296	0.270653	0.00294108	0.0423843
cg16060204	PDE2A	chr11	Island	Body;Body;Body;Body	0.280099	0.136401	0.143698	3.23293e-05	0.00390106
cg16072661	RNASE12	chr14	OpenSea	1stExon;TSS200;3'UTR	0.527954	0.78282	-0.254866	0.00329221	0.0459036
cg16074812	TDH	chr8	N_Shelf	Body	0.746138	0.854157	-0.108019	6.66163e-06	0.00239835
cg16102778	TRIM26	chr6	OpenSea	Body	0.816999	0.931505	-0.114506	0.000415031	0.0135389
cg16103203	TINAGL1	chr1	OpenSea	TSS1500	0.515873	0.200045	0.315828	0.00262444	0.0397584
cg16112467	PRO1768	chr14	OpenSea	TSS1500;5'UTR	0.612385	0.851845	-0.23946	0.000789561	0.0202968
cg16118367	PTK2B	chr8	OpenSea	Body;Body;Body;Body	0.784831	0.91679	-0.131959	6.81947e-05	0.00531568
cg16124337	UBE2J1	chr6	Island	TSS1500	0.197002	0.0940792	0.102923	0.00294108	0.0423843
cg16149437	SOS1	chr2	OpenSea	Body	0.727478	0.840695	-0.113217	3.7621e-05	0.00432445
cg16150112	PKN2	chr1	S_Shelf	Body	0.728052	0.842431	-0.114378	0.00114562	0.0252714
cg16155393	LRRC2	chr3	N_Shore	5'UTR	0.809531	0.926963	-0.117433	0.000695847	0.0186487
cg16156662	TM9SF3	chr10	OpenSea	Body	0.742639	0.875313	-0.132674	5.07683e-05	0.00516283
cg16165803	FLJ12825	chr12	N_Shelf	TSS1500	0.647098	0.872264	-0.225166	0.00164539	0.0306037
cg16167060	SH3BP4	chr2	OpenSea	5'UTR	0.469292	0.228969	0.240323	0.000363692	0.0132547
cg16170708	ACOT7	chr1	OpenSea	Body;Body;Body;Body	0.711403	0.939639	-0.228236	0.00208272	0.0346345
cg16188537	ACACB	chr12	OpenSea	3'UTR	0.798372	0.903	-0.104629	1.27067e-05	0.00239835
cg16237031	MAP3K7IP2	chr6	OpenSea	5'UTR	0.379474	0.195914	0.18356	0.000538626	0.0159315
cg16240319	FANK1	chr10	OpenSea	Body	0.600674	0.730779	-0.130105	0.00294108	0.0423843
cg16243542	PLEKHA7	chr11	OpenSea	Body	0.802111	0.916923	-0.114813	0.000894879	0.0218025
cg16252973	C1orf88	chr1	OpenSea	3'UTR	0.788281	0.92933	-0.141048	0.000695847	0.0186487
cg16264776	BTBD8	chr1	S_Shelf	Body	0.839957	0.943753	-0.103796	0.000415031	0.0135389
cg16271453	XRN1	chr3	OpenSea	3'UTR;3'UTR	0.732372	0.84652	-0.114148	0.000538626	0.0159315
cg16277405	KLHL3	chr5	OpenSea	Body	0.716135	0.819307	-0.103172	0.00164539	0.0306037
cg16287679	ATP6V0A4	chr7	OpenSea	Body;Body;Body	0.703905	0.908019	-0.204114	0.000105252	0.0061218
cg16292851	RNF138	chr18	OpenSea	3'UTR;3'UTR	0.677563	0.856714	-0.179151	0.00233926	0.0369618
cg16315992	DDX5	chr17	N_Shelf	Body	0.669804	0.802211	-0.132406	0.000184734	0.00869164
cg16318688	EPHX4	chr1	OpenSea	Body	0.4467	0.720755	-0.274055	0.00329221	0.0459036
cg16321846	SDK1	chr7	OpenSea	Body	0.79986	0.927149	-0.127289	0.000184734	0.00869164
cg16327381	NR1I2	chr3	OpenSea	TSS1500;TSS1500	0.752268	0.878014	-0.125746	7.89002e-05	0.00531568
cg16337108	GCNT2	chr6	OpenSea	Body;Body;TSS1500	0.652357	0.81878	-0.166423	0.00185223	0.0319176
cg16345114	ERGIC1	chr5	OpenSea	Body	0.792512	0.915781	-0.123269	0.000695847	0.0186487
cg16345899	RGS17	chr6	OpenSea	5'UTR	0.408458	0.245518	0.16294	0.00233926	0.0369618
cg16349160	RGS8	chr1	OpenSea	TSS1500;TSS1500	0.802131	0.910291	-0.108161	0.000121356	0.00673537
cg16353800	ZADH2	chr18	N_Shore	Body	0.645362	0.814677	-0.169314	0.000473077	0.0147103
cg16358350	ACBD6	chr1	S_Shore	TSS1500	0.639971	0.789327	-0.149357	0.000612559	0.0173259
cg16360659	GPX6	chr6	OpenSea	TSS1500	0.720168	0.860107	-0.139939	1.27067e-05	0.00239835
cg16374333	ETV3	chr1	OpenSea	3'UTR;Body	0.606139	0.794584	-0.188445	0.00145999	0.0283967
cg16374343	ABR	chr17	S_Shore	Body;Body	0.542216	0.152946	0.389271	0.00129402	0.027103
cg16395911	EXOC5	chr14	OpenSea	Body	0.774102	0.888702	-0.1146	1.27067e-05	0.00239835
cg16398628	LIPA	chr10	Island	TSS200;TSS200	0.135115	0.0336813	0.101433	0.00294108	0.0423843
cg16402006	MYLK4	chr6	N_Shore	Body	0.506038	0.269866	0.236172	7.89002e-05	0.00531568
cg16406186	KCNV1	chr8	S_Shore	TSS1500	0.553856	0.737877	-0.184022	0.00368114	0.0489218
cg16406385	LPHN3	chr4	OpenSea	Body	0.783569	0.927144	-0.143575	0.000278324	0.0113453
cg16414852	SULT1B1	chr4	OpenSea	5'UTR	0.534786	0.772769	-0.237983	0.000695847	0.0186487
cg16427899	TMPRSS11E	chr4	OpenSea	Body	0.767105	0.914599	-0.147494	0.000695847	0.0186487
cg16433074	APBB2	chr4	OpenSea	5'UTR;5'UTR;5'UTR	0.63312	0.777328	-0.144208	0.00114562	0.0252714
cg16434502	TANC2	chr17	OpenSea	Body	0.755724	0.869664	-0.113941	0.000105252	0.0061218
cg16434940	PLEC1	chr8	S_Shore	Body;Body;TSS1500;TSS200;Body;TSS1500;Body	0.757947	0.879305	-0.121358	7.89002e-05	0.00531568
cg16478792	RGSL1	chr1	OpenSea	Body	0.805067	0.911741	-0.106674	0.00164539	0.0306037
cg16518165	ODZ2	chr5	OpenSea	Body	0.750279	0.894854	-0.144576	0.00185223	0.0319176
cg16563454	EPB41	chr1	N_Shelf	5'UTR;5'UTR;5'UTR;5'UTR;5'UTR	0.554143	0.767618	-0.213475	0.00233926	0.0369618
cg16582660	NEDD9	chr6	OpenSea	5'UTR	0.766628	0.877143	-0.110515	0.000363692	0.0132547
cg16589807	CFDP1	chr16	OpenSea	Body	0.780291	0.895574	-0.115283	0.00185223	0.0319176
cg16612699	OR8B8	chr11	OpenSea	TSS1500	0.664965	0.814046	-0.149081	0.00294108	0.0423843
cg16614527	RACGAP1	chr12	OpenSea	Body;Body;Body	0.621294	0.847264	-0.22597	0.00031834	0.0121879
cg16616957	EYS	chr6	OpenSea	Body	0.73391	0.835907	-0.101997	0.00129402	0.027103
cg16623710	PRR5	chr22	OpenSea	5'UTR;1stExon;5'UTR;5'UTR;5'UTR;1stExon	0.367814	0.155381	0.212434	0.00294108	0.0423843
cg16630989	ZFHX3	chr16	Island	Body;Body	0.244576	0.121563	0.123014	0.00262444	0.0397584
cg16634545	FRMD4A	chr10	OpenSea	Body	0.722026	0.83237	-0.110345	0.000121356	0.00673537
cg16638793	GLB1L3	chr11	OpenSea	Body	0.779725	0.893002	-0.113277	0.000363692	0.0132547
cg16639665	OPCML	chr11	OpenSea	TSS200	0.0617888	0.162091	-0.100302	0.00329221	0.0459036
cg16640450	SASH1	chr6	OpenSea	Body	0.749584	0.871786	-0.122201	0.00101309	0.0236038
cg16640865	PDE2A	chr11	Island	Body;Body;Body;Body	0.339116	0.157421	0.181695	1.08312e-05	0.00239835
cg16652739	PRDM2	chr1	OpenSea	Body;Body	0.793549	0.894651	-0.101101	0.00294108	0.0423843
cg16669455	CASP4	chr11	OpenSea	TSS200	0.231109	0.12207	0.109039	0.00294108	0.0423843
cg16670021	FLJ43860	chr8	S_Shore	Body	0.418469	0.888597	-0.470128	0.00294108	0.0423843
cg16683572	AKAP6	chr14	OpenSea	TSS200	0.737009	0.857978	-0.120969	3.23293e-05	0.00390106
cg16683741	LEP	chr7	OpenSea	5'UTR	0.752499	0.853347	-0.100848	0.00329221	0.0459036
cg16693870	ATG2B	chr14	OpenSea	Body	0.819336	0.922762	-0.103426	0.000415031	0.0135389
cg16702014	ABCC1	chr16	OpenSea	Body;Body;Body;Body;Body	0.504791	0.293247	0.211543	0.00101309	0.0236038
cg16708880	RND1	chr12	OpenSea	Body	0.78631	0.894663	-0.108352	0.000695847	0.0186487
cg16728846	MRGPRF	chr11	N_Shelf	Body;Body	0.377417	0.203789	0.173628	0.00233926	0.0369618
cg16746026	ZNF438	chr10	OpenSea	5'UTR;5'UTR;5'UTR;5'UTR;5'UTR;5'UTR;5'UTR;Body	0.775856	0.903067	-0.127211	1.74274e-05	0.00274471
cg16760971	MAP1D	chr2	OpenSea	Body	0.649744	0.763816	-0.114073	0.00368114	0.0489218
cg16779866	ARMC4	chr10	OpenSea	Body	0.756512	0.882429	-0.125917	1.27067e-05	0.00239835
cg16780204	PPP4R4	chr14	OpenSea	3'UTR	0.697561	0.836821	-0.13926	1.08312e-05	0.00239835
cg16792002	MAML2	chr11	OpenSea	Body	0.723499	0.844132	-0.120633	0.00024306	0.0103697
cg16808481	TES	chr7	OpenSea	TSS1500;Body	0.788963	0.900133	-0.111171	0.000105252	0.0061218
cg16818505	FAM19A2	chr12	OpenSea	5'UTR	0.385046	0.615814	-0.230768	0.00101309	0.0236038
cg16836224	CDH4	chr20	OpenSea	Body	0.65413	0.869737	-0.215606	0.000538626	0.0159315
cg16841014	RPTOR	chr17	OpenSea	Body;Body	0.661341	0.778712	-0.117372	0.00114562	0.0252714
cg16876647	ZFP36L2	chr2	Island	Body	0.358698	0.207547	0.151151	1.73149e-06	0.0018259
cg16896134	ZNF714	chr19	OpenSea	3'UTR	0.708167	0.819423	-0.111256	0.00024306	0.0103697
cg16897216	HSD11B1	chr1	OpenSea	5'UTR;TSS1500	0.62436	0.809179	-0.18482	0.00185223	0.0319176
cg16933440	VEPH1	chr3	OpenSea	5'UTR;5'UTR;5'UTR;1stExon;5'UTR;5'UTR	0.144998	0.0437065	0.101291	1.27067e-05	0.00239835
cg16951074	BCL11A	chr2	OpenSea	Body;Body;Body	0.491365	0.780089	-0.288723	0.00129402	0.027103
cg16977872	FKBP2	chr11	N_Shore	TSS1500;TSS1500;TSS1500	0.175994	0.0610385	0.114956	0.00185223	0.0319176
cg16981346	AARSD1	chr17	N_Shelf	Body;Body;Body;Body	0.722611	0.835608	-0.112997	0.00145999	0.0283967
cg16996242	ZMYM4	chr1	OpenSea	Body	0.663636	0.84236	-0.178724	0.00185223	0.0319176
cg17013645	JPH1	chr8	S_Shore	Body	0.761877	0.873979	-0.112102	0.00129402	0.027103
cg17048073	CHMP7	chr8	N_Shore	5'UTR	0.741454	0.862792	-0.121338	0.00329221	0.0459036
cg17053223	PPP1R9A	chr7	N_Shore	TSS1500;TSS1500	0.721951	0.884604	-0.162653	0.000121356	0.00673537
cg17054006	PDE1A	chr2	OpenSea	Body;Body	0.793776	0.903875	-0.110099	0.000612559	0.0173259
cg17069473	ZBTB16	chr11	OpenSea	Body;Body	0.780944	0.88497	-0.104026	0.000415031	0.0135389
cg17069533	PRKCA	chr17	OpenSea	Body	0.678206	0.4147	0.263506	2.37914e-05	0.0033068
cg17075545	DPYS	chr8	S_Shore	TSS1500	0.777584	0.895002	-0.117418	0.00101309	0.0236038
cg17078152	KCNH8	chr3	S_Shore	Body	0.743813	0.890159	-0.146346	6.81947e-05	0.00531568
cg17140208	ZNF827	chr4	OpenSea	Body	0.712869	0.824883	-0.112014	0.00145999	0.0283967
cg17162095	KIF26B	chr1	OpenSea	Body	0.822386	0.938766	-0.11638	0.000538626	0.0159315
cg17163839	RRM1	chr11	N_Shore	TSS1500	0.343913	0.20152	0.142393	0.00101309	0.0236038
cg17191919	NEK10	chr3	Island	5'UTR	0.223814	0.0976327	0.126181	0.00101309	0.0236038
cg17206001	CD3G	chr11	OpenSea	Body	0.705037	0.817879	-0.112841	0.000139762	0.00728201
cg17210126	ZFAT	chr8	OpenSea	Body;Body	0.713114	0.837178	-0.124064	0.00031834	0.0121879
cg17217920	AP2B1	chr17	OpenSea	Body;Body	0.691852	0.813854	-0.122002	0.00262444	0.0397584
cg17242490	C1orf175	chr1	OpenSea	TSS1500;TSS1500	0.5963	0.831154	-0.234855	0.00233926	0.0369618
cg17250770	FLJ14107	chr8	OpenSea	TSS1500;Body	0.611836	0.813003	-0.201167	0.000894879	0.0218025
cg17257444	OR4D6	chr11	OpenSea	TSS1500	0.752267	0.878679	-0.126412	2.37914e-05	0.0033068
cg17257636	BAHCC1	chr17	N_Shore	Body	0.841493	0.706055	0.135438	0.00129402	0.027103
cg17260706	BCL9L	chr11	S_Shore	TSS1500	0.363483	0.196322	0.167162	0.00185223	0.0319176
cg17286790	CCDC57	chr17	OpenSea	Body	0.579422	0.772148	-0.192726	0.000415031	0.0135389
cg17290554	ZNF789	chr7	OpenSea	Body	0.619565	0.781878	-0.162313	0.00208272	0.0346345
cg17323393	CATSPERB	chr14	OpenSea	Body	0.80847	0.91938	-0.110911	7.89002e-05	0.00531568
cg17336615	IRF4	chr6	OpenSea	Body	0.521261	0.849149	-0.327888	0.00164539	0.0306037
cg17346639	MAP2	chr2	OpenSea	5'UTR;5'UTR;5'UTR;5'UTR	0.763228	0.868114	-0.104885	0.000160774	0.00798244
cg17352995	SH3TC1	chr4	OpenSea	1stExon;5'UTR	0.122388	-0.0305698	0.152958	0.00129402	0.027103
cg17372408	TSNARE1	chr8	N_Shore	Body	0.766006	0.875171	-0.109165	3.42806e-06	0.00210492
cg17380693	IGF2BP3	chr7	OpenSea	Body	0.720057	0.831589	-0.111532	0.00329221	0.0459036
cg17384124	ANKRD44	chr2	OpenSea	Body	0.518369	0.776621	-0.258252	0.000789561	0.0202968
cg17397870	TRIM39	chr6	N_Shelf	3'UTR;3'UTR	0.819277	0.930797	-0.11152	0.00294108	0.0423843
cg17403817	SLC35F1	chr6	OpenSea	Body	0.791918	0.894748	-0.10283	0.000160774	0.00798244
cg17404289	MAD1L1	chr7	OpenSea	Body;Body;Body	0.816591	0.917594	-0.101004	0.00145999	0.0283967
cg17404760	IMMP2L	chr7	OpenSea	Body	0.767978	0.86836	-0.100382	1.48897e-05	0.00263601
cg17423978	SIRPD	chr20	OpenSea	TSS1500	0.799658	0.925004	-0.125346	0.00114562	0.0252714
cg17444697	TMEM132D	chr12	S_Shore	Body	0.772192	0.873018	-0.100826	0.00329221	0.0459036
cg17449026	C1orf173	chr1	OpenSea	Body	0.75956	0.872188	-0.112628	1.27067e-05	0.00239835
cg17456644	KSR1	chr17	OpenSea	5'UTR	0.66809	0.375764	0.292327	0.00262444	0.0397584
cg17464436	FAM129A	chr1	OpenSea	Body	0.436506	0.230905	0.205602	3.7621e-05	0.00432445
cg17474004	C2orf34	chr2	OpenSea	Body	0.813119	0.93339	-0.120271	0.00185223	0.0319176
cg17528003	ABHD5	chr3	OpenSea	Body	0.763801	0.87392	-0.110119	0.000415031	0.0135389
cg17536071	AMTN	chr4	OpenSea	TSS1500	0.730717	0.893275	-0.162559	0.00114562	0.0252714
cg17566334	PACRG	chr6	OpenSea	Body;Body;Body	0.761745	0.866028	-0.104283	0.000278324	0.0113453
cg17619755	VARS	chr6	N_Shelf	Body	0.604541	0.227412	0.377129	5.07683e-05	0.00516283
cg17640684	LRBA	chr4	OpenSea	Body	0.744233	0.851045	-0.106813	0.000538626	0.0159315
cg17650397	PRKAR1B	chr7	N_Shore	Body;Body;Body;Body;Body;Body	0.796673	0.91944	-0.122766	1.27067e-05	0.00239835
cg17665601	ASAP1	chr8	OpenSea	Body	0.742559	0.903187	-0.160628	7.89002e-05	0.00531568
cg17671280	TLR3	chr4	OpenSea	TSS200	0.215002	0.0765791	0.138423	7.89002e-05	0.00531568
cg17680823	HDAC4	chr2	OpenSea	Body	0.4964	0.748752	-0.252351	0.000612559	0.0173259
cg17681491	FGFR2	chr10	N_Shore	5'UTR;5'UTR;5'UTR;5'UTR;5'UTR;TSS200	0.42885	0.188128	0.240723	0.00114562	0.0252714
cg17710779	FGFR2	chr10	N_Shore	5'UTR;5'UTR;5'UTR;5'UTR;5'UTR;TSS200	0.332507	0.163857	0.16865	0.00185223	0.0319176
cg17720150	SNORD116-25	chr15	OpenSea	TSS1500	0.575491	0.757897	-0.182406	0.00368114	0.0489218
cg17742459	TACC1	chr8	OpenSea	3'UTR;3'UTR;3'UTR	0.800046	0.91665	-0.116605	3.7621e-05	0.00432445
cg17744605	LOC442245	chr6	OpenSea	TSS200	0.801172	0.913392	-0.11222	0.00208272	0.0346345
cg17746316	ASAP2	chr2	OpenSea	Body;Body	0.719481	0.864866	-0.145386	0.00031834	0.0121879
cg17764446	ZNF45	chr19	OpenSea	TSS1500	0.62059	0.824575	-0.203984	0.000473077	0.0147103
cg17774418	LOC285780	chr6	OpenSea	Body;Body	0.690438	0.893046	-0.202608	0.000473077	0.0147103
cg17787502	MYLK	chr3	OpenSea	Body;Body;Body;Body	0.459678	0.250093	0.209584	0.000695847	0.0186487
cg17787988	PSD4	chr2	N_Shore	Body;Body	0.755919	0.917961	-0.162042	0.00233926	0.0369618
cg17795540	TRAPPC9	chr8	OpenSea	Body;Body	0.724366	0.865684	-0.141318	0.00164539	0.0306037
cg17799287	MIR19A	chr13	S_Shore	TSS1500;Body;Body;TSS1500;TSS1500	0.328443	0.185177	0.143266	0.000612559	0.0173259
cg17824540	RBMS1	chr2	N_Shelf	Body;Body	0.355507	0.154639	0.200868	0.00185223	0.0319176
cg17831554	SKIV2L2	chr5	OpenSea	Body	0.769724	0.874008	-0.104284	1.27067e-05	0.00239835
cg17840363	MOBKL1A	chr4	OpenSea	Body	0.759331	0.876784	-0.117453	0.000473077	0.0147103
cg17851657	ZNF3	chr7	S_Shore	TSS1500;TSS1500	0.31702	0.0662763	0.250743	0.00329221	0.0459036
cg17870553	PLAGL1	chr6	OpenSea	5'UTR;5'UTR;5'UTR;5'UTR;5'UTR;5'UTR;5'UTR;5'UTR	0.774267	0.895105	-0.120838	0.00233926	0.0369618
cg17876456	RGS8	chr1	OpenSea	Body;Body	0.705286	0.837223	-0.131937	1.74274e-05	0.00274471
cg17877485	CCNG1	chr5	OpenSea	3'UTR;3'UTR	0.734437	0.84428	-0.109842	2.37914e-05	0.0033068
cg17879636	CRYGS	chr3	OpenSea	TSS200	0.742929	0.851105	-0.108176	2.44201e-06	0.0019106
cg17882374	CCDC40	chr17	S_Shore	Body	0.552056	0.720978	-0.168922	2.77498e-05	0.00364793
cg17886959	MT2A	chr16	N_Shore	TSS1500	0.491126	0.181253	0.309873	0.00294108	0.0423843
cg17888086	ZC3H12A	chr1	OpenSea	Body	0.55498	0.195814	0.359166	0.00164539	0.0306037
cg17889356	KIAA1671	chr22	N_Shore	TSS1500	0.80936	0.911095	-0.101735	0.00185223	0.0319176
cg17928895	CTSZ	chr20	S_Shore	TSS1500	0.857542	0.737784	0.119758	0.00262444	0.0397584
cg17934775	CHD2	chr15	S_Shelf	Body;Body	0.372924	0.177553	0.195372	0.00208272	0.0346345
cg17935811	DHRS3	chr1	Island	TSS1500	0.216121	0.0638813	0.15224	0.000212021	0.00960292
cg17937101	MIR596	chr8	Island	TSS1500	0.168261	0.0549214	0.113339	3.7621e-05	0.00432445
cg17945004	BCAS3	chr17	OpenSea	Body;Body	0.763034	0.863853	-0.100819	0.00233926	0.0369618
cg17951408	IQUB	chr7	OpenSea	3'UTR	0.758685	0.885286	-0.126602	1.27067e-05	0.00239835
cg17974460	MPP4	chr2	S_Shelf	Body	0.755985	0.866178	-0.110192	0.000212021	0.00960292
cg17981648	LOC285735	chr6	OpenSea	Body	0.655836	0.773332	-0.117496	0.00129402	0.027103
cg17994788	C1GALT1	chr7	OpenSea	5'UTR	0.506037	0.200773	0.305263	0.000212021	0.00960292
cg18003231	SLC25A18	chr22	OpenSea	5'UTR	0.793418	0.939112	-0.145694	0.00145999	0.0283967
cg18004003	SPERT	chr13	OpenSea	Body	0.762231	0.885777	-0.123546	0.00262444	0.0397584
cg18006637	FAM13A	chr4	OpenSea	Body;Body	0.525461	0.236676	0.288785	0.000789561	0.0202968
cg18013066	FAM190A	chr4	OpenSea	Body;Body	0.565348	0.81409	-0.248742	0.000894879	0.0218025
cg18027683	CYR61	chr1	S_Shore	Body	0.405165	0.223591	0.181574	0.00164539	0.0306037
cg18039391	RASGRF2	chr5	OpenSea	Body	0.747578	0.907299	-0.159721	7.89002e-05	0.00531568
cg18052304	ZNF611	chr19	N_Shelf	5'UTR;5'UTR;5'UTR;5'UTR	0.695171	0.493952	0.20122	0.000415031	0.0135389
cg18069403	CD200R1L	chr3	OpenSea	TSS1500	0.581962	0.80497	-0.223008	0.00208272	0.0346345
cg18070442	CACNA1I	chr22	OpenSea	TSS1500;TSS1500	0.78828	0.895506	-0.107227	0.000789561	0.0202968
cg18084582	ESR2	chr14	OpenSea	Body;Body;Body	0.772663	0.872944	-0.100282	2.05749e-06	0.0019106
cg18084999	C6orf191	chr6	OpenSea	TSS200	0.704788	0.949565	-0.244777	0.000894879	0.0218025
cg18087718	PPP2R2B	chr5	OpenSea	TSS1500;TSS1500	0.771362	0.881056	-0.109694	1.27067e-05	0.00239835
cg18090970	GALNTL4	chr11	OpenSea	Body	0.732377	0.839779	-0.107402	0.00101309	0.0236038
cg18101028	SMR3A	chr4	OpenSea	TSS1500	0.726735	0.879858	-0.153123	4.37283e-05	0.0046825
cg18113101	PRDM15	chr21	Island	Body;Body	0.669306	0.837971	-0.168665	0.00294108	0.0423843
cg18121190	INPP5A	chr10	S_Shore	Body	0.797237	0.916374	-0.119136	0.000538626	0.0159315
cg18129786	ZNF445	chr3	S_Shore	TSS1500	0.710212	0.841417	-0.131205	0.00262444	0.0397584
cg18134731	RSBN1L	chr7	OpenSea	Body	0.737571	0.853759	-0.116188	1.27067e-05	0.00239835
cg18138426	DKK3	chr11	N_Shelf	Body;Body;Body	0.564689	0.797926	-0.233236	0.000789561	0.0202968
cg18145080	GSDMD	chr8	Island	TSS200;5'UTR	0.220843	0.120632	0.100211	7.89002e-05	0.00531568
cg18158670	IGF1R	chr15	N_Shore	Body	0.466954	0.296409	0.170545	6.81947e-05	0.00531568
cg18179621	CLSTN2	chr3	OpenSea	Body	0.803563	0.917971	-0.114408	0.00129402	0.027103
cg18193482	SLC24A1	chr15	OpenSea	Body	0.785245	0.903674	-0.11843	7.89002e-05	0.00531568
cg18195165	FBXL18	chr7	N_Shelf	Body	0.441319	0.18205	0.259269	7.84242e-06	0.00239835
cg18196453	RNF217	chr6	OpenSea	Body	0.678643	0.255454	0.423189	0.00101309	0.0236038
cg18209470	CAV1	chr7	OpenSea	3'UTR	0.7327	0.838989	-0.10629	0.00129402	0.027103
cg18229820	SELE	chr1	OpenSea	3'UTR	0.543999	0.860738	-0.31674	0.000789561	0.0202968
cg18231184	LMTK2	chr7	OpenSea	Body	0.755559	0.600028	0.155531	0.00145999	0.0283967
cg18242400	LPHN3	chr4	S_Shore	Body	0.721968	0.849816	-0.127849	0.00185223	0.0319176
cg18279455	SAMD4A	chr14	OpenSea	Body;Body	0.804051	0.911165	-0.107115	1.73149e-06	0.0018259
cg18325841	ARHGAP21	chr10	OpenSea	Body	0.616901	0.855924	-0.239023	0.00294108	0.0423843
cg18336878	SULT1E1	chr4	OpenSea	Body	0.764507	0.882663	-0.118155	1.48897e-05	0.00263601
cg18337479	KNDC1	chr10	Island	Body	0.765847	0.867462	-0.101615	0.00031834	0.0121879
cg18351406	ANKRD56	chr4	S_Shore	TSS1500	0.206595	0.0793181	0.127277	0.00114562	0.0252714
cg18360111	PRR5L	chr11	OpenSea	5'UTR	0.851137	0.973981	-0.122845	0.00185223	0.0319176
cg18373365	POTEC	chr18	OpenSea	Body	0.517284	0.802327	-0.285043	0.00129402	0.027103
cg18424717	CLYBL	chr13	OpenSea	Body	0.744527	0.8727	-0.128173	0.000415031	0.0135389
cg18440774	YTHDC1	chr4	N_Shelf	Body;Body	0.680406	0.174073	0.506333	0.000612559	0.0173259
cg18450293	KCNQ1	chr11	OpenSea	Body;Body	0.820736	0.927081	-0.106345	0.00294108	0.0423843
cg18451035	STRN3	chr14	OpenSea	Body;Body	0.79482	0.906316	-0.111496	0.00185223	0.0319176
cg18461626	AGBL3	chr7	OpenSea	3'UTR	0.773584	0.883404	-0.10982	0.000278324	0.0113453
cg18483549	MYO1D	chr17	N_Shelf	Body	0.654881	0.8311	-0.176218	6.81947e-05	0.00531568
cg18499910	ATE1	chr10	OpenSea	Body;Body	0.752421	0.922837	-0.170416	0.00114562	0.0252714
cg18503758	DICER1	chr14	OpenSea	Body;Body	0.622046	0.833162	-0.211117	0.00164539	0.0306037
cg18520925	C6orf222	chr6	OpenSea	TSS1500	0.766577	0.887999	-0.121423	0.00101309	0.0236038
cg18526142	OXCT1	chr5	OpenSea	Body	0.633349	0.8243	-0.190951	0.000894879	0.0218025
cg18545424	ACSS3	chr12	OpenSea	Body	0.582808	0.813546	-0.230738	0.000121356	0.00673537
cg18546384	MAD1L1	chr7	OpenSea	Body;Body;Body	0.616083	0.876768	-0.260684	0.00208272	0.0346345
cg18580385	SUFU	chr10	OpenSea	Body	0.630862	0.198332	0.43253	0.000278324	0.0113453
cg18592195	SNAP47	chr1	OpenSea	Body	0.757909	0.887662	-0.129753	2.37914e-05	0.0033068
cg18601195	ZFPM1	chr16	Island	Body	0.153858	0.0441997	0.109659	0.00262444	0.0397584
cg18625303	MAPRE3	chr2	OpenSea	5'UTR	0.776115	0.882883	-0.106769	0.000105252	0.0061218
cg18627677	NEDD9	chr6	OpenSea	Body	0.7337	0.863402	-0.129702	0.00101309	0.0236038
cg18631692	ABCC13	chr21	OpenSea	TSS1500;TSS1500	0.616937	0.810083	-0.193146	0.000278324	0.0113453
cg18664712	CD74	chr5	OpenSea	TSS200;TSS200;TSS200	0.21364	0.102643	0.110996	0.00031834	0.0121879
cg18665871	FOXP1	chr3	N_Shore	Body	0.378433	0.168457	0.209975	0.00145999	0.0283967
cg18670236	CHCHD6	chr3	OpenSea	Body	0.454048	0.195412	0.258636	0.000121356	0.00673537
cg18701707	KCNMB2	chr3	OpenSea	3'UTR;3'UTR	0.714566	0.817362	-0.102797	0.00185223	0.0319176
cg18705541	SHROOM3	chr4	N_Shore	Body	0.753897	0.883283	-0.129386	0.00368114	0.0489218
cg18711535	TRIP4	chr15	OpenSea	Body	0.513959	0.230553	0.283405	0.000278324	0.0113453
cg18712231	SLMAP	chr3	OpenSea	Body	0.736264	0.876602	-0.140338	0.000894879	0.0218025
cg18720687	NXN	chr17	OpenSea	Body	0.359385	0.229974	0.129411	0.000612559	0.0173259
cg18731327	ZIC4	chr3	Island	Body;Body;Body	0.331723	0.173499	0.158224	0.00368114	0.0489218
cg18748374	MYO18A	chr17	OpenSea	Body;Body	0.428471	0.215163	0.213308	0.00208272	0.0346345
cg18749349	SOX6	chr11	OpenSea	5'UTR;TSS1500	0.743429	0.847084	-0.103654	0.000278324	0.0113453
cg18764192	FBXO18	chr10	S_Shelf	Body;TSS200	0.635168	0.80122	-0.166051	0.000415031	0.0135389
cg18771659	SPRR1B	chr1	OpenSea	TSS1500	0.744038	0.870545	-0.126508	0.00145999	0.0283967
cg18798669	TSNARE1	chr8	N_Shore	5'UTR	0.690316	0.808772	-0.118456	0.000184734	0.00869164
cg18805469	SPRR4	chr1	OpenSea	3'UTR	0.736335	0.840481	-0.104146	0.000894879	0.0218025
cg18808076	CARS	chr11	N_Shelf	Body;Body;5'UTR;Body	0.604335	0.815253	-0.210917	0.000160774	0.00798244
cg18811157	ARL6IP6	chr2	S_Shelf	Body;Body	0.703071	0.804768	-0.101697	0.000789561	0.0202968
cg18850264	MBNL1	chr3	OpenSea	Body;Body;Body;Body;Body;Body;Body	0.739291	0.864815	-0.125524	1.27067e-05	0.00239835
cg18880897	ERAP2	chr5	OpenSea	5'UTR;5'UTR;1stExon	0.225717	0.0963671	0.12935	0.00233926	0.0369618
cg18882687	ARF1	chr1	OpenSea	5'UTR;5'UTR;5'UTR;5'UTR	0.463893	0.191805	0.272088	0.00262444	0.0397584
cg18887296	PPFIA3	chr19	S_Shelf	Body	0.76641	0.901495	-0.135085	0.00145999	0.0283967
cg18899777	GRHL2	chr8	S_Shore	Body	0.630307	0.310495	0.319812	0.00114562	0.0252714
cg18921306	POR	chr7	OpenSea	Body	0.503714	0.915183	-0.411469	0.00262444	0.0397584
cg18958266	CAMK1D	chr10	OpenSea	Body;3'UTR	0.738997	0.880325	-0.141328	0.00024306	0.0103697
cg18964251	MIR591	chr7	OpenSea	TSS1500;Body;Body;Body	0.749987	0.892194	-0.142208	7.89002e-05	0.00531568
cg18995844	CNGA1	chr4	OpenSea	3'UTR;3'UTR	0.748061	0.856688	-0.108626	5.88738e-05	0.00531568
cg18998670	VRK2	chr2	N_Shore	TSS200;TSS200;TSS200;TSS1500;TSS200;TSS200	0.159039	0.0539785	0.10506	0.00368114	0.0489218
cg19007101	AGPAT1	chr6	OpenSea	TSS1500;Body;Body	0.223112	0.117572	0.10554	0.000612559	0.0173259
cg19016273	SDK1	chr7	OpenSea	Body	0.774373	0.947754	-0.173381	7.89002e-05	0.00531568
cg19017553	PARD3	chr10	OpenSea	Body	0.417384	0.197628	0.219756	6.81947e-05	0.00531568
cg19026124	FERMT1	chr20	OpenSea	3'UTR	0.637658	0.845364	-0.207706	0.00368114	0.0489218
cg19027126	PRMT8	chr12	OpenSea	Body	0.683618	0.869768	-0.18615	0.000184734	0.00869164
cg19035993	C22orf30	chr22	OpenSea	Body	0.63474	0.814542	-0.179802	0.000415031	0.0135389
cg19037291	C11orf80	chr11	S_Shelf	Body	0.748645	0.872118	-0.123473	0.00185223	0.0319176
cg19086858	DENND5B	chr12	Island	Body	0.291732	0.400759	-0.109027	0.00368114	0.0489218
cg19095568	DNAJC17	chr15	OpenSea	Body;TSS200	0.673111	0.197419	0.475692	0.00368114	0.0489218
cg19105442	COL4A2	chr13	Island	Body	0.629557	0.79421	-0.164653	0.000160774	0.00798244
cg19117501	GLB1L2	chr11	S_Shelf	Body	0.753681	0.859854	-0.106173	1.73149e-06	0.0018259
cg19120125	TAS2R10	chr12	OpenSea	TSS200	0.748345	0.858749	-0.110404	1.27067e-05	0.00239835
cg19122260	RPTOR	chr17	OpenSea	Body;Body	0.767639	0.963202	-0.195563	0.00101309	0.0236038
cg19170009	VIM	chr10	OpenSea	Body	0.72195	0.863678	-0.141728	0.00101309	0.0236038
cg19171375	PLXNC1	chr12	OpenSea	Body	0.706385	0.835405	-0.12902	9.22179e-06	0.00239835
cg19199590	LRRN4CL	chr11	S_Shore	TSS1500	0.736216	0.906416	-0.1702	0.000473077	0.0147103
cg19199677	COL22A1	chr8	OpenSea	Body	0.770108	0.871859	-0.101751	0.00329221	0.0459036
cg19211382	ABCC13	chr21	OpenSea	TSS1500;TSS1500	0.522266	0.822065	-0.299798	0.00114562	0.0252714
cg19224886	ZFC3H1	chr12	N_Shelf	Body	0.760625	0.863532	-0.102907	0.00233926	0.0369618
cg19230787	SDK1	chr7	OpenSea	Body	0.71645	0.930379	-0.213929	7.89002e-05	0.00531568
cg19239783	MIR548F1	chr1	OpenSea	Body	0.602642	0.834881	-0.232239	0.000789561	0.0202968
cg19246654	HIPK2	chr7	OpenSea	Body;Body	0.629003	0.802436	-0.173433	7.89002e-05	0.00531568
cg19270265	GRM8	chr7	OpenSea	Body;Body;Body	0.758199	0.863228	-0.105029	2.37914e-05	0.0033068
cg19276318	APOF	chr12	S_Shore	Body	0.779489	0.896896	-0.117407	0.00294108	0.0423843
cg19292712	SPAM1	chr7	OpenSea	TSS1500;TSS1500	0.762981	0.89432	-0.13134	0.000473077	0.0147103
cg19303524	GRIP1	chr12	OpenSea	Body	0.44995	0.211109	0.238841	6.81947e-05	0.00531568
cg19304352	DEFA4	chr8	OpenSea	TSS1500	0.781616	0.887247	-0.105631	1.74274e-05	0.00274471
cg19321304	MIR320B1	chr1	S_Shelf	TSS1500	0.803884	0.948738	-0.144854	0.00329221	0.0459036
cg19323832	OR5V1	chr6	OpenSea	1stExon;5'UTR	0.760379	0.864248	-0.103869	5.07683e-05	0.00516283
cg19339146	LPHN3	chr4	OpenSea	Body	0.522548	0.80396	-0.281412	0.00164539	0.0306037
cg19348484	FURIN	chr15	N_Shore	5'UTR	0.537306	0.251242	0.286064	0.000278324	0.0113453
cg19360930	WDR35	chr2	OpenSea	3'UTR;3'UTR	0.402792	0.176322	0.226471	7.89002e-05	0.00531568
cg19366091	TMEM117	chr12	OpenSea	Body	0.55177	0.829103	-0.277333	0.000789561	0.0202968
cg19370043	PRRX1	chr1	OpenSea	Body;Body	0.771175	0.887509	-0.116333	0.00031834	0.0121879
cg19370689	LRRC17	chr7	OpenSea	5'UTR;Body;5'UTR;Body	0.788667	0.903575	-0.114908	0.000363692	0.0132547
cg19371555	ALPI	chr2	N_Shelf	TSS1500	0.642546	0.839762	-0.197215	0.000695847	0.0186487
cg19372975	HDLBP	chr2	S_Shore	5'UTR;TSS1500	0.807855	0.921642	-0.113788	4.37283e-05	0.0046825
cg19392379	TACC2	chr10	OpenSea	Body;Body	0.753934	0.897671	-0.143738	0.00208272	0.0346345
cg19431009	RNF213	chr17	OpenSea	Body;Body	0.908608	0.808559	0.100049	0.00145999	0.0283967
cg19440553	C5orf36	chr5	OpenSea	3'UTR	0.756372	0.873744	-0.117373	0.000473077	0.0147103
cg19445734	CCDC88A	chr2	OpenSea	Body;Body	0.720419	0.856514	-0.136095	0.000415031	0.0135389
cg19447692	SLC26A2	chr5	OpenSea	Body	0.607173	0.797219	-0.190046	0.00024306	0.0103697
cg19449626	H2AFV	chr7	OpenSea	Body;3'UTR;3'UTR;3'UTR;3'UTR	0.622782	0.799378	-0.176596	0.000184734	0.00869164
cg19480724	EVX1	chr7	Island	Body	0.354544	0.147678	0.206866	1.48897e-05	0.00263601
cg19498356	ANKRD12	chr18	S_Shelf	5'UTR;5'UTR	0.577411	0.75539	-0.177978	0.000160774	0.00798244
cg19506380	MTDH	chr8	OpenSea	3'UTR	0.776884	0.884282	-0.107398	0.000415031	0.0135389
cg19506849	TCF7L2	chr10	OpenSea	Body;Body;Body;Body;Body;Body	0.560858	0.815495	-0.254636	0.00368114	0.0489218
cg19556284	TULP4	chr6	OpenSea	Body;Body	0.448545	0.225798	0.222748	0.000612559	0.0173259
cg19564093	NKAIN2	chr6	OpenSea	Body	0.769185	0.875573	-0.106388	7.89002e-05	0.00531568
cg19586165	STARD3	chr17	OpenSea	Body;Body;Body	0.605726	0.80062	-0.194895	0.00145999	0.0283967
cg19586698	OTUD6B	chr8	OpenSea	3'UTR	0.779122	0.88884	-0.109718	0.000363692	0.0132547
cg19588016	ASAP2	chr2	N_Shelf	Body;Body	0.477807	0.326013	0.151794	0.00129402	0.027103
cg19600538	SLC44A3	chr1	OpenSea	Body;Body	0.390974	0.242687	0.148287	0.00185223	0.0319176
cg19606462	ADCY2	chr5	OpenSea	3'UTR	0.694418	0.866622	-0.172204	2.37914e-05	0.0033068
cg19619028	HIVEP3	chr1	OpenSea	5'UTR;5'UTR	0.506416	0.305532	0.200884	0.00185223	0.0319176
cg19624681	MBNL2	chr13	OpenSea	5'UTR;5'UTR	0.779569	0.923253	-0.143683	0.000695847	0.0186487
cg19631472	LDHA	chr11	N_Shore	TSS1500;TSS1500;TSS1500;TSS1500;TSS1500	0.46285	0.177052	0.285798	0.00368114	0.0489218
cg19643252	PRKAG2	chr7	OpenSea	Body;Body;Body	0.663139	0.843636	-0.180497	0.00185223	0.0319176
cg19647370	RASSF8	chr12	OpenSea	5'UTR;5'UTR;5'UTR	0.703422	0.820575	-0.117153	0.000363692	0.0132547
cg19648686	AKR1C2	chr10	OpenSea	Body;Body;Body	0.556224	0.788569	-0.232344	0.000363692	0.0132547
cg19680850	ZC3H12A	chr1	S_Shelf	Body	0.421818	0.214089	0.20773	0.000105252	0.0061218
cg19685229	MIR620	chr12	OpenSea	TSS1500;Body	0.796542	0.897924	-0.101382	5.65205e-06	0.00239835
cg19702383	RMST	chr12	OpenSea	Body;TSS200	0.666008	0.794891	-0.128883	0.00031834	0.0121879
cg19720079	RNFT2	chr12	OpenSea	3'UTR;3'UTR	0.773568	0.891739	-0.118171	0.00185223	0.0319176
cg19740353	GCLC	chr6	OpenSea	Body	0.720186	0.829344	-0.109158	0.000473077	0.0147103
cg19742736	TBC1D20	chr20	N_Shelf	Body	0.559478	0.82499	-0.265511	0.00233926	0.0369618
cg19758360	IL1F6	chr2	OpenSea	TSS1500	0.784699	0.885195	-0.100496	0.000538626	0.0159315
cg19773249	ACTR3C	chr7	OpenSea	3'UTR;3'UTR	0.750946	0.856047	-0.1051	4.78989e-06	0.00239534
cg19780563	EXOC6	chr10	OpenSea	5'UTR;1stExon	0.734128	0.915958	-0.181831	0.000363692	0.0132547
cg19782407	NEURL	chr10	S_Shelf	Body	0.778645	0.890938	-0.112293	0.00233926	0.0369618
cg19795556	BICC1	chr10	OpenSea	Body	0.637396	0.872261	-0.234864	0.00101309	0.0236038
cg19812747	SIK2	chr11	S_Shelf	Body	0.737518	0.845426	-0.107908	0.00208272	0.0346345
cg19832898	HKDC1	chr10	S_Shelf	Body	0.822517	0.926948	-0.10443	0.00262444	0.0397584
cg19856606	C1orf159	chr1	N_Shore	Body	0.810072	0.949039	-0.138967	0.000789561	0.0202968
cg19859270	GPR15	chr3	OpenSea	1stExon	0.618151	0.829178	-0.211027	0.000160774	0.00798244
cg19864972	NEBL	chr10	OpenSea	Body	0.790422	0.914322	-0.1239	7.89002e-05	0.00531568
cg19865412	PLS1	chr3	OpenSea	5'UTR;5'UTR	0.708554	0.839659	-0.131105	5.65205e-06	0.00239835
cg19884111	NPR3	chr5	OpenSea	Body	0.699845	0.803621	-0.103776	0.00024306	0.0103697
cg19887404	AGBL1	chr15	OpenSea	Body	0.684767	0.808158	-0.123391	0.000184734	0.00869164
cg19906672	TBC1D14	chr4	OpenSea	5'UTR;5'UTR	0.532273	0.309346	0.222927	0.00368114	0.0489218
cg19907915	IGSF9B	chr11	OpenSea	Body	0.395279	0.15464	0.240639	0.00101309	0.0236038
cg19919590	LAPTM5	chr1	OpenSea	Body	0.395271	0.143913	0.251358	0.00164539	0.0306037
cg19923393	SORCS2	chr4	OpenSea	Body	0.386054	0.834597	-0.448544	0.00114562	0.0252714
cg19929852	CPEB2	chr4	OpenSea	3'UTR;3'UTR	0.804015	0.905617	-0.101602	5.88738e-05	0.00531568
cg19938149	USH2A	chr1	OpenSea	Body	0.783309	0.907646	-0.124337	0.000415031	0.0135389
cg19942486	TOP1MT	chr8	OpenSea	Body	0.824137	0.936841	-0.112703	0.00129402	0.027103
cg19961800	SYT16	chr14	OpenSea	Body	0.600613	0.770518	-0.169905	0.00031834	0.0121879
cg19962304	LRP2	chr2	OpenSea	Body	0.747572	0.8572	-0.109629	1.73149e-06	0.0018259
cg19966146	GLYATL3	chr6	OpenSea	TSS1500	0.71261	0.851178	-0.138568	0.000538626	0.0159315
cg19968199	DYRK2	chr12	OpenSea	3'UTR;3'UTR	0.825759	0.939521	-0.113762	0.00185223	0.0319176
cg19972068	COL28A1	chr7	OpenSea	TSS1500	0.757897	0.859234	-0.101337	0.000160774	0.00798244
cg19979773	FCN3	chr1	OpenSea	TSS1500;TSS1500	0.799544	0.91922	-0.119676	0.000612559	0.0173259
cg20013097	PTER	chr10	OpenSea	3'UTR;3'UTR	0.594226	0.807692	-0.213465	0.00129402	0.027103
cg20018812	CRYGB	chr2	OpenSea	TSS200	0.683255	0.825508	-0.142253	0.00101309	0.0236038
cg20038368	TTC14	chr3	OpenSea	3'UTR;3'UTR	0.773922	0.877745	-0.103824	0.000184734	0.00869164
cg20038602	C15orf41	chr15	OpenSea	Body;Body	0.744146	0.894616	-0.15047	1.73149e-06	0.0018259
cg20039257	NCALD	chr8	OpenSea	5'UTR;5'UTR;5'UTR;5'UTR;5'UTR;5'UTR;5'UTR;5'UTR	0.668406	0.891386	-0.22298	0.00145999	0.0283967
cg20054182	GPC6	chr13	OpenSea	Body	0.493009	0.714032	-0.221023	0.000121356	0.00673537
cg20060108	IL1RL1	chr2	OpenSea	5'UTR;5'UTR	0.770778	0.914232	-0.143454	0.000415031	0.0135389
cg20090497	TAS2R9	chr12	OpenSea	1stExon	0.541641	0.811615	-0.269974	0.000538626	0.0159315
cg20091187	GPC6	chr13	OpenSea	Body	0.674786	0.855524	-0.180738	0.00368114	0.0489218
cg20094699	CHST11	chr12	OpenSea	Body	0.717278	0.839805	-0.122527	0.00114562	0.0252714
cg20097507	ADPRHL1	chr13	OpenSea	3'UTR;3'UTR	0.756098	0.868185	-0.112087	0.00329221	0.0459036
cg20107184	GPR110	chr6	OpenSea	3'UTR	0.685728	0.817719	-0.131991	0.00129402	0.027103
cg20114732	T	chr6	N_Shore	Body	0.375677	0.182201	0.193476	0.00294108	0.0423843
cg20124336	RNLS	chr10	OpenSea	Body;Body	0.741244	0.862083	-0.120839	3.23293e-05	0.00390106
cg20128672	C11orf45	chr11	OpenSea	5'UTR;5'UTR	0.652548	0.450712	0.201836	0.00294108	0.0423843
cg20129113	BRSK2	chr11	Island	Body	0.58889	0.76878	-0.17989	0.00164539	0.0306037
cg20134357	CSMD3	chr8	OpenSea	Body;Body;TSS200	0.756599	0.863862	-0.107262	0.000105252	0.0061218
cg20154222	ZFPM2	chr8	OpenSea	Body	0.759669	0.87233	-0.11266	7.89002e-05	0.00531568
cg20157097	PRKCQ	chr10	OpenSea	5'UTR	0.737881	0.849183	-0.111302	0.000139762	0.00728201
cg20194982	SLC24A3	chr20	OpenSea	Body	0.794889	0.920913	-0.126024	0.000415031	0.0135389
cg20209681	HDGFL1	chr6	N_Shore	TSS1500	0.806579	0.916703	-0.110123	0.000212021	0.00960292
cg20210637	SNPH	chr20	N_Shore	TSS1500	0.687033	0.847591	-0.160558	0.00031834	0.0121879
cg20217702	AMOTL2	chr3	S_Shore	TSS1500	0.287675	0.118878	0.168797	0.00294108	0.0423843
cg20232550	ZFP41	chr8	OpenSea	3'UTR	0.801388	0.912754	-0.111367	0.000415031	0.0135389
cg20253855	CUX1	chr7	OpenSea	Body;Body;Body	0.768626	0.907697	-0.139071	0.00368114	0.0489218
cg20265470	PLA2G2C	chr1	OpenSea	TSS1500	0.800241	0.910177	-0.109936	2.37914e-05	0.0033068
cg20269797	LCLAT1	chr2	OpenSea	Body;Body	0.777924	0.884913	-0.106989	0.00368114	0.0489218
cg20277504	SVIL	chr10	OpenSea	Body;Body	0.819114	0.591452	0.227662	0.000789561	0.0202968
cg20284937	RNF220	chr1	OpenSea	Body	0.774735	0.915449	-0.140714	0.00129402	0.027103
cg20295374	CYB5R4	chr6	OpenSea	Body	0.780505	0.884687	-0.104182	0.00101309	0.0236038
cg20323491	SLC4A11	chr20	N_Shore	TSS200	0.606762	0.731167	-0.124404	0.00368114	0.0489218
cg20371573	MYO16	chr13	S_Shore	Body	0.783665	0.884644	-0.100979	0.000415031	0.0135389
cg20382418	CRLS1	chr20	N_Shore	3'UTR;3'UTR	0.501946	0.818757	-0.316811	0.000612559	0.0173259
cg20384898	GMDS	chr6	Island	Body	0.4187	0.215575	0.203125	0.00208272	0.0346345
cg20393962	C12orf63	chr12	OpenSea	Body	0.801448	0.904439	-0.10299	5.07683e-05	0.00516283
cg20399616	BCAT1	chr12	Island	Body	0.426156	0.17194	0.254216	0.00031834	0.0121879
cg20403031	ZNF280A	chr22	OpenSea	5'UTR;1stExon	0.599475	0.852978	-0.253503	0.000139762	0.00728201
cg20416037	PIP4K2C	chr12	N_Shore	TSS1500;TSS1500;TSS1500;TSS1500	0.309232	0.12001	0.189221	0.000139762	0.00728201
cg20449738	ADAM33	chr20	S_Shelf	Body;Body	0.132993	0.0245205	0.108472	0.00294108	0.0423843
cg20453861	ACVR1	chr2	OpenSea	5'UTR;5'UTR	0.431801	0.240816	0.190985	6.81947e-05	0.00531568
cg20458433	SDK2	chr17	OpenSea	Body	0.804945	0.913782	-0.108837	1.27067e-05	0.00239835
cg20459022	IGFL2	chr19	OpenSea	1stExon;5'UTR;TSS1500	0.352813	0.744585	-0.391773	0.00368114	0.0489218
cg20469507	POLD3	chr11	OpenSea	Body	0.720424	0.833576	-0.113152	0.00185223	0.0319176
cg20480899	PRB2	chr12	OpenSea	TSS1500	0.831782	0.942458	-0.110676	0.000538626	0.0159315
cg20486407	RSAD2	chr2	OpenSea	3'UTR	0.752237	0.867015	-0.114778	0.00024306	0.0103697
cg20506347	FOXP1	chr3	OpenSea	5'UTR;5'UTR	0.55525	0.226042	0.329207	0.00262444	0.0397584
cg20517742	HYALP1	chr7	OpenSea	TSS1500	0.736247	0.889264	-0.153017	3.23293e-05	0.00390106
cg20522598	PRB4	chr12	OpenSea	TSS1500	0.796284	0.898508	-0.102224	3.23293e-05	0.00390106
cg20561213	DOCK1	chr10	OpenSea	Body	0.758239	0.879097	-0.120858	0.000538626	0.0159315
cg20619563	CYB5R4	chr6	OpenSea	Body	0.779614	0.887966	-0.108352	0.000789561	0.0202968
cg20627046	SPATS2L	chr2	OpenSea	Body;Body;Body;Body	0.451633	0.207845	0.243788	0.00262444	0.0397584
cg20640374	TRPM1	chr15	OpenSea	Body	0.508424	0.787537	-0.279113	0.00145999	0.0283967
cg20648899	EPHA7	chr6	N_Shore	Body	0.407689	0.163874	0.243815	0.00262444	0.0397584
cg20663548	ORAOV1	chr11	S_Shore	TSS1500	0.81475	0.925348	-0.110599	7.89002e-05	0.00531568
cg20677267	SASH1	chr6	OpenSea	Body	0.741985	0.934437	-0.192453	0.00368114	0.0489218
cg20688651	HMGA2	chr12	S_Shore	Body;TSS200;Body	0.457474	0.21502	0.242454	0.000363692	0.0132547
cg20690695	PLD3	chr19	S_Shelf	Body;Body	0.781051	0.89722	-0.116169	0.000184734	0.00869164
cg20712980	NRF1	chr7	OpenSea	Body;Body	0.56309	0.301411	0.261679	7.89002e-05	0.00531568
cg20714528	KIAA0146	chr8	OpenSea	Body	0.797377	0.902351	-0.104975	9.22179e-06	0.00239835
cg20731340	LOC285780	chr6	OpenSea	Body;Body	0.798504	0.905738	-0.107233	0.00145999	0.0283967
cg20735242	LDLRAD3	chr11	OpenSea	Body	0.772095	0.87486	-0.102765	0.000139762	0.00728201
cg20735720	FGG	chr4	OpenSea	TSS1500;TSS1500	0.770461	0.879581	-0.10912	0.000473077	0.0147103
cg20741319	WNT5A	chr3	N_Shelf	Body	0.583321	0.856966	-0.273645	0.000473077	0.0147103
cg20768358	TP73	chr1	OpenSea	5'UTR	0.752212	0.914916	-0.162704	0.00368114	0.0489218
cg20772593	ACTBL2	chr5	OpenSea	TSS200	0.62384	0.216996	0.406843	0.00329221	0.0459036
cg20775840	G3BP1	chr5	Island	TSS1500;TSS1500	0.442529	0.236593	0.205936	0.00262444	0.0397584
cg20794855	ADHFE1	chr8	OpenSea	Body	0.629703	0.774351	-0.144648	0.00233926	0.0369618
cg20802214	FBXL13	chr7	OpenSea	Body;Body	0.720084	0.8362	-0.116116	0.000105252	0.0061218
cg20821885	PITPNC1	chr17	OpenSea	3'UTR;3'UTR	0.483397	0.722085	-0.238688	0.00129402	0.027103
cg20826165	SRGAP1	chr12	OpenSea	Body	0.696691	0.826704	-0.130014	0.00031834	0.0121879
cg20867633	GOLT1A	chr1	OpenSea	5'UTR;1stExon	0.197187	0.0773977	0.119789	0.00101309	0.0236038
cg20883194	ANO6	chr12	OpenSea	Body;Body;Body;Body	0.524206	0.744952	-0.220746	0.00208272	0.0346345
cg20928824	RAD51L1	chr14	OpenSea	Body	0.815579	0.931703	-0.116123	1.27067e-05	0.00239835
cg20935363	PDE2A	chr11	Island	Body;Body;Body;Body	0.428842	0.180396	0.248446	0.000105252	0.0061218
cg20939322	FERMT2	chr14	OpenSea	Body;Body;Body	0.744727	0.851319	-0.106592	7.89002e-05	0.00531568
cg20944964	RNF220	chr1	Island	Body	0.347303	0.21041	0.136893	0.00233926	0.0369618
cg20951194	ATAD3C	chr1	Island	Body	0.82188	0.922777	-0.100897	0.000894879	0.0218025
cg20963865	TBC1D14	chr4	OpenSea	Body;Body;Body	0.678926	0.803521	-0.124594	0.00129402	0.027103
cg20970886	C3orf59	chr3	OpenSea	Body	0.602531	0.246397	0.356135	0.000363692	0.0132547
cg20975593	USP25	chr21	S_Shore	Body	0.477791	0.180361	0.29743	0.000612559	0.0173259
cg20995065	LOC100128977	chr17	OpenSea	Body;1stExon	0.848782	0.959544	-0.110762	1.27067e-05	0.00239835
cg21049376	P2RX3	chr11	S_Shelf	Body	0.766658	0.880073	-0.113415	0.00145999	0.0283967
cg21064579	FUT2	chr19	Island	Body;Body	0.638639	0.800979	-0.16234	0.00233926	0.0369618
cg21067465	ME3	chr11	OpenSea	Body;Body;Body	0.489196	0.165922	0.323273	0.000538626	0.0159315
cg21079003	RGMA	chr15	N_Shore	Body;Body;Body;Body;Body;Body	0.337846	0.234568	0.103279	0.000894879	0.0218025
cg21090033	TM4SF19	chr3	OpenSea	TSS200	0.586433	0.31643	0.270002	2.44201e-06	0.0019106
cg21090806	FUCA2	chr6	N_Shelf	Body	0.599728	0.795567	-0.195839	0.00114562	0.0252714
cg21095983	SYNCRIP	chr6	Island	1stExon;TSS1500;5'UTR;TSS1500;5'UTR;1stExon;TSS200;5'UTR;1stExon	0.198956	0.33399	-0.135034	0.00294108	0.0423843
cg21107200	PPP2R5E	chr14	OpenSea	Body	0.740615	0.852073	-0.111458	0.00208272	0.0346345
cg21110456	MAD1L1	chr7	N_Shore	Body;Body;Body	0.541072	0.745219	-0.204148	0.00329221	0.0459036
cg21119074	MBOAT1	chr6	N_Shore	Body	0.324114	0.144578	0.179536	0.000160774	0.00798244
cg21130374	MX2	chr21	OpenSea	5'UTR	0.470413	0.75487	-0.284457	0.00129402	0.027103
cg21140160	LOC646405	chr13	S_Shelf	Body	0.742403	0.856949	-0.114546	0.00208272	0.0346345
cg21154557	MCPH1	chr8	OpenSea	Body	0.765717	0.882801	-0.117084	0.000415031	0.0135389
cg21157725	VAV2	chr9	OpenSea	Body;Body	0.710378	0.394127	0.316251	0.000415031	0.0135389
cg21166380	STOML3	chr13	OpenSea	TSS1500;TSS1500	0.750803	0.862227	-0.111424	0.000612559	0.0173259
cg21176488	LPP	chr3	OpenSea	Body;Body;Body	0.789849	0.894797	-0.104948	0.00145999	0.0283967
cg21185031	TSNARE1	chr8	OpenSea	Body	0.767268	0.913091	-0.145823	0.000415031	0.0135389
cg21189939	SMG6	chr17	OpenSea	Body;Body	0.716807	0.849663	-0.132856	0.000894879	0.0218025
cg21196628	LGMN	chr14	OpenSea	Body;Body	0.66516	0.83174	-0.16658	0.000415031	0.0135389
cg21198531	CIITA	chr16	Island	Body	0.154745	0.0544789	0.100266	2.03741e-05	0.00310788
cg21198586	TEAD1	chr11	OpenSea	Body	0.403723	0.237631	0.166092	0.000612559	0.0173259
cg21202529	ABCB5	chr7	OpenSea	5'UTR	0.692335	0.865752	-0.173417	0.00164539	0.0306037
cg21213593	ZNF608	chr5	N_Shelf	Body	0.603555	0.176988	0.426567	0.00164539	0.0306037
cg21214508	KIAA1267	chr17	OpenSea	1stExon	0.664243	0.837492	-0.173249	0.00101309	0.0236038
cg21222681	ANXA1	chr9	OpenSea	Body	0.757787	0.86451	-0.106723	2.03741e-05	0.00310788
cg21226253	IL11RA	chr9	N_Shelf	3'UTR;3'UTR	0.699385	0.830865	-0.13148	0.00368114	0.0489218
cg21240847	FANCC	chr9	OpenSea	Body	0.553327	0.805401	-0.252073	0.00368114	0.0489218
cg21243631	NPC1	chr18	OpenSea	Body	0.410688	0.134708	0.27598	7.89002e-05	0.00531568
cg21244322	DAPK2	chr15	OpenSea	Body	0.585657	0.118223	0.467434	0.000894879	0.0218025
cg21247923	LOC121952	chr13	OpenSea	TSS200	0.81533	0.934033	-0.118702	7.89002e-05	0.00531568
cg21250296	HIST1H2BB	chr6	Island	TSS1500;TSS1500	0.106993	0.219677	-0.112684	0.00233926	0.0369618
cg21251203	NFIB	chr9	OpenSea	Body	0.556194	0.188117	0.368077	0.00185223	0.0319176
cg21261709	SRPK2	chr7	S_Shore	Body;Body	0.535072	0.812715	-0.277643	0.00262444	0.0397584
cg21269763	WARS2	chr1	OpenSea	Body;Body	0.69069	0.805117	-0.114426	1.27067e-05	0.00239835
cg21279826	MAPK6	chr15	OpenSea	3'UTR	0.690711	0.791858	-0.101147	0.000473077	0.0147103
cg21281463	SIPA1L3	chr19	OpenSea	5'UTR	0.712244	0.261352	0.450892	0.00368114	0.0489218
cg21282837	PRKCZ	chr1	OpenSea	Body;Body;Body	0.745758	0.890662	-0.144904	0.000695847	0.0186487
cg21287017	C20orf103	chr20	S_Shore	Body	0.591594	0.862045	-0.27045	0.00208272	0.0346345
cg21308760	CLEC5A	chr7	OpenSea	3'UTR	0.805674	0.924199	-0.118525	0.00024306	0.0103697
cg21334191	HPS3	chr3	OpenSea	Body	0.741183	0.852055	-0.110872	0.000789561	0.0202968
cg21338523	ARHGAP15	chr2	OpenSea	Body	0.767108	0.90981	-0.142703	0.000789561	0.0202968
cg21364723	PIM3	chr22	Island	TSS1500	0.206446	0.0833091	0.123136	0.000473077	0.0147103
cg21366321	ZBTB38	chr3	OpenSea	3'UTR	0.735998	0.851396	-0.115398	0.000789561	0.0202968
cg21385432	EP400	chr12	N_Shore	Body	0.689329	0.804014	-0.114685	0.000278324	0.0113453
cg21386545	AJAP1	chr1	S_Shore	Body;Body	0.780511	0.892111	-0.111599	0.000415031	0.0135389
cg21392898	PLEKHA5	chr12	OpenSea	5'UTR;Body	0.793929	0.896398	-0.102469	0.00145999	0.0283967
cg21396630	RIMKLA	chr1	OpenSea	3'UTR	0.754912	0.922745	-0.167833	0.00101309	0.0236038
cg21404851	ANKRD36	chr2	S_Shelf	Body	0.71933	0.825592	-0.106262	0.000139762	0.00728201
cg21410100	CAPZB	chr1	OpenSea	Body	0.839828	0.943849	-0.10402	0.000160774	0.00798244
cg21424209	SASH1	chr6	OpenSea	Body	0.554401	0.78302	-0.228619	0.00114562	0.0252714
cg21424595	LOC646762	chr7	N_Shore	Body	0.771488	0.554772	0.216716	0.00294108	0.0423843
cg21437028	SHOX2	chr3	S_Shore	Body;Body;Body	0.557577	0.196032	0.361545	0.000695847	0.0186487
cg21449926	NUDCD1	chr8	OpenSea	3'UTR;3'UTR	0.758834	0.880425	-0.121591	5.07683e-05	0.00516283
cg21462844	SGK3	chr8	S_Shelf	5'UTR	0.496239	0.206208	0.290031	0.000789561	0.0202968
cg21484515	SPG20	chr13	OpenSea	TSS200	0.818927	0.94478	-0.125853	0.00114562	0.0252714
cg21497060	NEB	chr2	OpenSea	5'UTR;5'UTR;5'UTR	0.708997	0.905934	-0.196937	0.00101309	0.0236038
cg21499175	HERV-FRD	chr6	OpenSea	TSS1500;Body	0.740889	0.845439	-0.10455	6.66163e-06	0.00239835
cg21507095	TBX1	chr22	Island	Body;3'UTR;Body	0.229606	0.0988544	0.130751	0.00368114	0.0489218
cg21513991	SLC12A7	chr5	N_Shore	Body	0.754832	0.858235	-0.103402	0.00233926	0.0369618
cg21520055	RNASE13	chr14	OpenSea	TSS1500	0.602696	0.795118	-0.192421	0.00368114	0.0489218
cg21534401	GPX5	chr6	OpenSea	Body;3'UTR	0.715914	0.821363	-0.105449	2.37914e-05	0.0033068
cg21552242	SHOX2	chr3	N_Shore	3'UTR;3'UTR;3'UTR	0.596284	0.215023	0.381261	0.00031834	0.0121879
cg21562035	KANK2	chr19	Island	Body;Body	0.757449	0.900447	-0.142999	0.000160774	0.00798244
cg21569398	ADAMTS12	chr5	OpenSea	Body	0.336015	0.159312	0.176702	0.00233926	0.0369618
cg21569892	C1orf175	chr1	OpenSea	Body;5'UTR	0.838989	0.960714	-0.121725	0.00031834	0.0121879
cg21571602	ZC3H6	chr2	S_Shelf	Body	0.555038	0.798212	-0.243174	9.11811e-05	0.00573673
cg21574574	NPHP3	chr3	OpenSea	3'UTR	0.796432	0.912632	-0.1162	0.000415031	0.0135389
[truncated: 513 more rows]
